# Supplementary material for: Poly[[μ2-1,3-bis­(imidazol-1-ylmeth­yl)benzene][μ2-2,2′-dihy­droxy-1,1′-methyl­enebis(naphthalene-3-carboxyl­ato)]zinc]
Source: Acta Crystallogr Sect E Struct Rep Online. 2012 Jan 7;68(Pt 2):m125–6. doi: 10.1107/S1600536811054584 (PMC3274865; doi:10.1107/S1600536811054584)
Supplement: Supplementary file 1 [file e-68-0m125-sup1.cif]

##############################################################################
#                                                                            #
# This CIF contains the data in a paper accepted for publication in          #
# Acta Crystallographica Section E. It conforms to the requirements of       #
# Notes for Authors for Acta Crystallographica Section E, and has been       #
# peer reviewed under the auspices of the IUCr Commission on Journals.       #
#                                                                            #
# Full details of the Crystallographic Information File format               #
# are given in the paper "The Crystallographic Information File (CIF):       #
# a New Standard Archive File for Crystallography" by S. R. Hall, F. H.      #
# Allen and I. D. Brown [Acta Cryst. (1991), A47, 655-685].                  #
#                                                                            #
# The current version of the core CIF dictionary is obtainable from          #
# ftp://ftp.iucr.org/pub/cif_core.dic.                                       #
#                                                                            #
# Software is freely available for graphical display of the structure(s)     #
# in this CIF. For information consult the CIF software page                 #
# http://www.iucr.org/resources/cif/software.                                #
#                                                                            #
# This file may be used for bona fide research purposes within the           #
# scientific community so long as proper attribution is given to the journal # 
# article from which it was obtained.                                        #
#                                                                            #
##############################################################################
data_I
_audit_creation_method     SHELXL-97
_chemical_name_systematic
;
Poly[[\m~2~-1,3-bis(imidazol-1-ylmethyl)benzene][\m~2~-2,2'-dihydroxy-1,1'-
methylenebis(naphthalene-3-carboxylato)]zinc]
;
_chemical_name_common     ?
_chemical_formula_moiety     'C37 H28 N4 O6 Zn'
_chemical_formula_sum     'C37 H28 N4 O6 Zn'
_chemical_formula_iupac     '[Zn (C23 H14 O6) (C14 H14 N4)]'
_chemical_formula_weight     690.00
_chemical_melting_point     ?
_symmetry_cell_setting     monoclinic
_symmetry_space_group_name_H-M     'P 21/c'
_symmetry_space_group_name_Hall     '-P 2ybc'
loop_
    _symmetry_equiv_pos_as_xyz
    'x, y, z'
    '-x, y+1/2, -z+1/2'
    '-x, -y, -z'
    'x, -y-1/2, z-1/2'
_cell_length_a     10.8382(9)
_cell_length_b     17.3428(16)
_cell_length_c     17.7939(17)
_cell_angle_alpha     90.00
_cell_angle_beta     100.7810(10)
_cell_angle_gamma     90.00
_cell_volume     3285.6(5)
_cell_formula_units_Z     4
_cell_measurement_reflns_used     1774
_cell_measurement_theta_min     2.2445
_cell_measurement_theta_max     26.0615
_cell_measurement_temperature     298(2)
_exptl_crystal_description     block
_exptl_crystal_colour     colorless
_exptl_crystal_size_max     0.23
_exptl_crystal_size_mid     0.17
_exptl_crystal_size_min     0.15
_exptl_crystal_density_diffrn     1.395
_exptl_crystal_density_meas     ?
_exptl_crystal_density_method     'not measured'
_exptl_crystal_F_000     1424
_exptl_absorpt_coefficient_mu     0.801
_exptl_absorpt_correction_type     multi-scan
_exptl_absorpt_process_details     '(SADABS; Sheldrick, 1996)'
_exptl_absorpt_correction_T_min     0.8373
_exptl_absorpt_correction_T_max     0.8893
_exptl_special_details
;
;
_diffrn_ambient_temperature     298(2)
_diffrn_radiation_type     MoK\a
_diffrn_radiation_wavelength     0.71073
_diffrn_radiation_source     'fine-focus sealed tube'
_diffrn_radiation_monochromator     graphite
_diffrn_measurement_device_type     'Bruker SMART-1000 CCD'
_diffrn_measurement_method     'phi and omega scans'
_diffrn_detector_area_resol_mean     ?
_diffrn_reflns_number     16511
_diffrn_reflns_av_R_equivalents     0.1113
_diffrn_reflns_av_sigmaI/netI     0.1420
_diffrn_reflns_theta_min     2.24
_diffrn_reflns_theta_max     25.02
_diffrn_reflns_theta_full     25.02
_diffrn_measured_fraction_theta_max     0.999
_diffrn_measured_fraction_theta_full     0.999
_diffrn_reflns_limit_h_min     -7
_diffrn_reflns_limit_h_max     12
_diffrn_reflns_limit_k_min     -20
_diffrn_reflns_limit_k_max     18
_diffrn_reflns_limit_l_min     -21
_diffrn_reflns_limit_l_max     19
_diffrn_standards_number     .
_diffrn_standards_interval_count     .
_diffrn_standards_interval_time     .
_diffrn_standards_decay_%     .
_reflns_number_total     5800
_reflns_number_gt     2460
_reflns_threshold_expression     I>2sigma(I)
_refine_ls_structure_factor_coef     Fsqd
_refine_ls_matrix_type     full
_refine_ls_R_factor_all     0.1445
_refine_ls_R_factor_gt     0.0618
_refine_ls_wR_factor_gt     0.1096
_refine_ls_wR_factor_ref     0.1272
_refine_ls_goodness_of_fit_ref     0.996
_refine_ls_restrained_S_all     0.996
_refine_ls_number_reflns     5800
_refine_ls_number_parameters     433
_refine_ls_number_restraints     0
_refine_ls_hydrogen_treatment     constr
_refine_ls_weighting_scheme     calc
_refine_ls_weighting_details
         'calc w=1/[\s^2^(Fo^2^)+(0.0236P)^2^+0.0000P] where P=(Fo^2^+2Fc^2^)/3'
_atom_sites_solution_hydrogens     geom
_atom_sites_solution_primary     direct
_atom_sites_solution_secondary     difmap
_refine_ls_shift/su_max     0.001
_refine_ls_shift/su_mean     0.000
_refine_diff_density_max     0.672
_refine_diff_density_min     -0.675
_refine_ls_extinction_method     none
_refine_ls_extinction_coef     ?
loop_
    _atom_type_symbol
    _atom_type_description
    _atom_type_scat_dispersion_real
    _atom_type_scat_dispersion_imag
    _atom_type_scat_source
    'C' 'C' 0.0033 0.0016
                         'International Tables Vol C Tables 4.2.6.8 and 6.1.1.4'
    'H' 'H' 0.0000 0.0000
                         'International Tables Vol C Tables 4.2.6.8 and 6.1.1.4'
    'N' 'N' 0.0061 0.0033
                         'International Tables Vol C Tables 4.2.6.8 and 6.1.1.4'
    'O' 'O' 0.0106 0.0060
                         'International Tables Vol C Tables 4.2.6.8 and 6.1.1.4'
    'Zn' 'Zn' 0.2839 1.4301
                         'International Tables Vol C Tables 4.2.6.8 and 6.1.1.4'
_computing_data_collection     'SMART (Bruker, 2007)'
_computing_cell_refinement     'SAINT (Bruker, 2007)'
_computing_data_reduction     'SAINT (Bruker, 2007)'
_computing_structure_solution     'SHELXS97 (Sheldrick, 2008)'
_computing_structure_refinement     'SHELXL97 (Sheldrick, 2008)'
_computing_molecular_graphics     'SHELXTL (Sheldrick, 2008)'
_computing_publication_material     'SHELXTL (Sheldrick, 2008)'
loop_
    _atom_site_type_symbol
    _atom_site_label
    _atom_site_fract_x
    _atom_site_fract_y
    _atom_site_fract_z
    _atom_site_U_iso_or_equiv
    _atom_site_adp_type
    _atom_site_calc_flag
    _atom_site_refinement_flags
    _atom_site_occupancy
    _atom_site_symmetry_multiplicity
    _atom_site_disorder_assembly
    _atom_site_disorder_group
    Zn Zn1 -0.39449(6) 0.50406(4) 0.24221(4) 0.0467(2) Uani d . 1 1 . .
    O O1 -0.3107(4) 0.5943(2) 0.2949(2) 0.0604(12) Uani d . 1 1 . .
    O O2 -0.1690(4) 0.5185(2) 0.3671(2) 0.0699(12) Uani d . 1 1 . .
    O O3 -0.0023(4) 0.57744(19) 0.4719(2) 0.0619(12) Uani d . 1 1 . .
    H H3 -0.0409 0.5448 0.4434 0.093 Uiso calc R 1 1 . .
    O O4 0.5308(4) 0.9456(2) 0.6440(2) 0.0611(12) Uani d . 1 1 . .
    O O5 0.3738(4) 0.9219(2) 0.7034(2) 0.0763(14) Uani d . 1 1 . .
    O O6 0.2189(4) 0.8163(2) 0.6615(2) 0.0700(13) Uani d . 1 1 . .
    H H6 0.2553 0.8513 0.6876 0.105 Uiso calc R 1 1 . .
    N N1 -0.1407(4) 0.3384(3) 0.1945(3) 0.0495(13) Uani d . 1 1 . .
    N N2 -0.2782(4) 0.4302(3) 0.2033(3) 0.0495(13) Uani d . 1 1 . .
    N N3 0.3730(5) 0.4304(3) 0.3875(3) 0.0554(13) Uani d . 1 1 . .
    N N4 0.5190(5) 0.4570(3) 0.3194(3) 0.0532(13) Uani d . 1 1 . .
    C C1 -0.2182(6) 0.5840(4) 0.3479(3) 0.0505(16) Uani d . 1 1 . .
    C C2 0.4305(7) 0.9104(3) 0.6495(4) 0.0503(16) Uani d . 1 1 . .
    C C3 0.1095(5) 0.7031(3) 0.5576(3) 0.0495(15) Uani d . 1 1 . .
    H H3A 0.1300 0.6487 0.5626 0.059 Uiso calc R 1 1 . .
    H H3B 0.0865 0.7195 0.6052 0.059 Uiso calc R 1 1 . .
    C C4 -0.0044(6) 0.7121(3) 0.4946(3) 0.0386(12) Uani d . 1 1 . .
    C C5 -0.0545(5) 0.6475(3) 0.4542(3) 0.0446(15) Uani d . 1 1 . .
    C C6 -0.1615(5) 0.6530(3) 0.3926(3) 0.0424(14) Uani d . 1 1 . .
    C C7 -0.2144(5) 0.7256(3) 0.3752(3) 0.0503(16) Uani d . 1 1 . .
    H H7 -0.2815 0.7305 0.3344 0.060 Uiso calc R 1 1 . .
    C C8 -0.1694(6) 0.7915(3) 0.4174(3) 0.0525(16) Uani d . 1 1 . .
    C C9 -0.0664(5) 0.7846(3) 0.4788(3) 0.0445(15) Uani d . 1 1 . .
    C C10 -0.0301(6) 0.8524(3) 0.5231(3) 0.0536(17) Uani d . 1 1 . .
    H H10 0.0375 0.8493 0.5638 0.064 Uiso calc R 1 1 . .
    C C11 -0.0892(7) 0.9204(4) 0.5084(4) 0.070(2) Uani d . 1 1 . .
    H H11 -0.0649 0.9625 0.5402 0.084 Uiso calc R 1 1 . .
    C C12 -0.1880(8) 0.9278(4) 0.4450(5) 0.080(2) Uani d . 1 1 . .
    H H12 -0.2263 0.9755 0.4338 0.096 Uiso calc R 1 1 . .
    C C13 -0.2281(6) 0.8654(4) 0.3996(4) 0.0688(19) Uani d . 1 1 . .
    H H13 -0.2929 0.8708 0.3576 0.083 Uiso calc R 1 1 . .
    C C14 0.2276(5) 0.7466(3) 0.5483(3) 0.0448(15) Uani d . 1 1 . .
    C C15 0.2754(6) 0.8037(3) 0.5997(3) 0.0468(15) Uani d . 1 1 . .
    C C16 0.3828(5) 0.8488(3) 0.5920(3) 0.0443(15) Uani d . 1 1 . .
    C C17 0.4395(5) 0.8354(3) 0.5311(3) 0.0511(16) Uani d . 1 1 . .
    H H17 0.5063 0.8666 0.5241 0.061 Uiso calc R 1 1 . .
    C C18 0.3996(5) 0.7754(3) 0.4782(3) 0.0486(15) Uani d . 1 1 . .
    C C19 0.2920(5) 0.7298(3) 0.4877(3) 0.0431(14) Uani d . 1 1 . .
    C C20 0.2585(6) 0.6664(3) 0.4362(3) 0.0530(16) Uani d . 1 1 . .
    H H20 0.1903 0.6353 0.4407 0.064 Uiso calc R 1 1 . .
    C C21 0.3278(6) 0.6513(3) 0.3798(3) 0.0605(18) Uani d . 1 1 . .
    H H21 0.3052 0.6097 0.3472 0.073 Uiso calc R 1 1 . .
    C C22 0.4289(7) 0.6959(4) 0.3705(4) 0.074(2) Uani d . 1 1 . .
    H H22 0.4727 0.6849 0.3316 0.088 Uiso calc R 1 1 . .
    C C23 0.4644(6) 0.7565(4) 0.4189(4) 0.0646(18) Uani d . 1 1 . .
    H H23 0.5332 0.7862 0.4125 0.077 Uiso calc R 1 1 . .
    C C24 -0.2301(6) 0.3633(3) 0.2317(3) 0.0512(16) Uani d . 1 1 . .
    H H24 -0.2551 0.3372 0.2720 0.061 Uiso calc R 1 1 . .
    C C25 -0.2178(7) 0.4463(4) 0.1459(4) 0.082(2) Uani d . 1 1 . .
    H H25 -0.2320 0.4898 0.1150 0.098 Uiso calc R 1 1 . .
    C C26 -0.1329(7) 0.3902(4) 0.1392(4) 0.081(2) Uani d . 1 1 . .
    H H26 -0.0802 0.3880 0.1036 0.098 Uiso calc R 1 1 . .
    C C27 0.3969(6) 0.4536(3) 0.3211(3) 0.0494(15) Uani d . 1 1 . .
    H H27 0.3345 0.4664 0.2796 0.059 Uiso calc R 1 1 . .
    C C28 0.5744(6) 0.4335(4) 0.3922(4) 0.071(2) Uani d . 1 1 . .
    H H28 0.6606 0.4293 0.4096 0.085 Uiso calc R 1 1 . .
    C C29 0.4875(7) 0.4179(4) 0.4341(4) 0.079(2) Uani d . 1 1 . .
    H H29 0.5015 0.4017 0.4848 0.095 Uiso calc R 1 1 . .
    C C30 -0.0691(6) 0.2657(3) 0.2106(3) 0.0576(17) Uani d . 1 1 . .
    H H30A -0.0437 0.2486 0.1639 0.069 Uiso calc R 1 1 . .
    H H30B -0.1246 0.2267 0.2249 0.069 Uiso calc R 1 1 . .
    C C31 0.2486(6) 0.4144(3) 0.4057(3) 0.0644(18) Uani d . 1 1 . .
    H H31A 0.1919 0.4568 0.3884 0.077 Uiso calc R 1 1 . .
    H H31B 0.2554 0.4094 0.4607 0.077 Uiso calc R 1 1 . .
    C C32 0.0448(6) 0.2705(3) 0.2720(3) 0.0489(16) Uani d . 1 1 . .
    C C33 0.0892(6) 0.3386(3) 0.3090(3) 0.0545(16) Uani d . 1 1 . .
    H H33 0.0464 0.3845 0.2953 0.065 Uiso calc R 1 1 . .
    C C34 0.1966(6) 0.3394(4) 0.3661(4) 0.0567(17) Uani d . 1 1 . .
    C C35 0.2594(6) 0.2702(4) 0.3865(4) 0.0680(19) Uani d . 1 1 . .
    H H35 0.3304 0.2691 0.4250 0.082 Uiso calc R 1 1 . .
    C C36 0.2149(7) 0.2026(4) 0.3485(4) 0.070(2) Uani d . 1 1 . .
    H H36 0.2580 0.1566 0.3610 0.084 Uiso calc R 1 1 . .
    C C37 0.1091(6) 0.2030(4) 0.2934(4) 0.0598(18) Uani d . 1 1 . .
    H H37 0.0797 0.1569 0.2699 0.072 Uiso calc R 1 1 . .
loop_
    _atom_site_aniso_label
    _atom_site_aniso_U_11
    _atom_site_aniso_U_22
    _atom_site_aniso_U_33
    _atom_site_aniso_U_12
    _atom_site_aniso_U_13
    _atom_site_aniso_U_23
    Zn1 0.0379(4) 0.0440(4) 0.0570(4) 0.0013(4) 0.0059(3) 0.0023(4)
    O1 0.053(3) 0.063(3) 0.060(3) -0.009(2) -0.002(2) 0.000(2)
    O2 0.064(3) 0.047(3) 0.089(3) -0.008(2) -0.012(2) -0.006(2)
    O3 0.056(3) 0.029(2) 0.091(3) -0.004(2) -0.012(2) 0.001(2)
    O4 0.057(3) 0.054(3) 0.068(3) -0.011(2) 0.001(2) -0.001(2)
    O5 0.086(4) 0.079(3) 0.064(3) -0.025(3) 0.014(3) -0.026(3)
    O6 0.075(3) 0.084(3) 0.055(3) -0.031(3) 0.022(3) -0.019(2)
    N1 0.041(3) 0.049(3) 0.060(3) 0.011(3) 0.013(3) 0.004(3)
    N2 0.045(3) 0.051(3) 0.053(3) 0.009(3) 0.010(3) 0.008(3)
    N3 0.044(4) 0.062(3) 0.062(4) -0.005(3) 0.013(3) 0.003(3)
    N4 0.048(4) 0.059(3) 0.053(3) 0.010(3) 0.008(3) 0.004(3)
    C1 0.048(5) 0.048(4) 0.057(4) -0.011(4) 0.011(3) -0.002(3)
    C2 0.050(5) 0.049(4) 0.049(4) -0.002(4) 0.003(4) 0.002(3)
    C3 0.049(4) 0.055(4) 0.043(4) -0.004(3) 0.003(3) -0.001(3)
    C4 0.034(3) 0.042(3) 0.041(3) -0.007(3) 0.011(3) -0.005(3)
    C5 0.036(4) 0.049(4) 0.049(4) -0.007(3) 0.009(3) 0.007(3)
    C6 0.036(4) 0.045(3) 0.049(4) -0.007(3) 0.016(3) 0.005(3)
    C7 0.032(4) 0.064(4) 0.056(4) -0.007(3) 0.009(3) 0.006(3)
    C8 0.045(4) 0.046(4) 0.072(5) -0.006(3) 0.024(4) -0.001(3)
    C9 0.032(4) 0.044(4) 0.060(4) -0.010(3) 0.018(3) 0.000(3)
    C10 0.048(4) 0.053(4) 0.063(4) -0.008(4) 0.018(3) -0.009(3)
    C11 0.077(6) 0.042(4) 0.096(6) -0.012(4) 0.031(5) -0.012(4)
    C12 0.077(6) 0.039(4) 0.129(7) 0.005(4) 0.036(5) -0.002(4)
    C13 0.052(5) 0.060(4) 0.096(5) 0.011(4) 0.018(4) 0.019(4)
    C14 0.041(4) 0.049(4) 0.046(4) -0.005(3) 0.013(3) -0.001(3)
    C15 0.048(4) 0.053(4) 0.040(4) -0.012(3) 0.012(3) -0.004(3)
    C16 0.043(4) 0.043(3) 0.044(4) -0.001(3) 0.000(3) -0.002(3)
    C17 0.037(4) 0.052(4) 0.061(4) -0.008(3) 0.003(3) 0.004(3)
    C18 0.039(4) 0.055(4) 0.050(4) -0.001(3) 0.006(3) -0.010(3)
    C19 0.033(4) 0.042(3) 0.052(4) 0.001(3) 0.001(3) -0.002(3)
    C20 0.051(4) 0.051(4) 0.054(4) 0.003(3) 0.000(3) -0.009(3)
    C21 0.054(5) 0.065(4) 0.059(4) 0.000(4) 0.003(4) -0.018(4)
    C22 0.059(5) 0.100(6) 0.065(5) 0.000(5) 0.021(4) -0.014(4)
    C23 0.052(5) 0.074(5) 0.070(5) -0.006(4) 0.015(4) -0.005(4)
    C24 0.045(4) 0.054(4) 0.057(4) 0.004(3) 0.016(3) 0.007(3)
    C25 0.104(7) 0.070(5) 0.083(5) 0.026(5) 0.047(5) 0.028(4)
    C26 0.091(6) 0.082(5) 0.086(5) 0.027(5) 0.056(5) 0.023(4)
    C27 0.043(4) 0.056(4) 0.049(4) -0.002(3) 0.006(3) 0.010(3)
    C28 0.033(4) 0.091(5) 0.088(5) -0.007(4) 0.010(4) 0.027(4)
    C29 0.060(5) 0.105(6) 0.066(5) -0.004(5) -0.005(4) 0.025(4)
    C30 0.054(5) 0.049(4) 0.071(4) 0.010(3) 0.014(4) -0.003(3)
    C31 0.048(5) 0.070(5) 0.077(5) 0.003(4) 0.015(4) 0.006(4)
    C32 0.042(4) 0.052(4) 0.054(4) 0.006(3) 0.014(3) 0.005(3)
    C33 0.040(4) 0.048(4) 0.079(5) 0.003(3) 0.019(4) 0.002(4)
    C34 0.049(5) 0.055(4) 0.071(5) -0.001(4) 0.025(4) 0.001(4)
    C35 0.055(5) 0.074(5) 0.073(5) 0.005(4) 0.009(4) 0.018(4)
    C36 0.061(5) 0.051(4) 0.101(6) 0.016(4) 0.021(5) 0.016(4)
    C37 0.058(5) 0.051(4) 0.072(5) 0.005(4) 0.018(4) 0.006(4)
loop_
    _geom_bond_atom_site_label_1
    _geom_bond_atom_site_label_2
    _geom_bond_site_symmetry_2
    _geom_bond_distance
    _geom_bond_publ_flag
    Zn1 O1 . 1.957(4) ?
    Zn1 N4 1_455 1.979(5) ?
    Zn1 O4 4_475 1.985(4) ?
    Zn1 N2 . 2.009(5) ?
    O1 C1 . 1.255(7) ?
    O2 C1 . 1.274(6) ?
    O3 C5 . 1.352(6) ?
    O3 H3 . 0.8200 ?
    O4 C2 . 1.267(6) ?
    O4 Zn1 4_676 1.985(4) ?
    O5 C2 . 1.248(6) ?
    O6 C15 . 1.372(5) ?
    O6 H6 . 0.8200 ?
    N1 C24 . 1.342(6) ?
    N1 C26 . 1.346(6) ?
    N1 C30 . 1.480(6) ?
    N2 C24 . 1.332(6) ?
    N2 C25 . 1.342(6) ?
    N3 C27 . 1.318(6) ?
    N3 C29 . 1.374(7) ?
    N3 C31 . 1.471(7) ?
    N4 C27 . 1.331(6) ?
    N4 C28 . 1.383(7) ?
    N4 Zn1 1_655 1.979(5) ?
    C1 C6 . 1.503(7) ?
    C2 C16 . 1.502(7) ?
    C3 C4 . 1.512(7) ?
    C3 C14 . 1.521(7) ?
    C3 H3A . 0.9700 ?
    C3 H3B . 0.9700 ?
    C4 C5 . 1.387(7) ?
    C4 C9 . 1.429(7) ?
    C5 C6 . 1.442(7) ?
    C6 C7 . 1.393(7) ?
    C7 C8 . 1.405(7) ?
    C7 H7 . 0.9300 ?
    C8 C9 . 1.414(7) ?
    C8 C13 . 1.440(7) ?
    C9 C10 . 1.428(7) ?
    C10 C11 . 1.344(8) ?
    C10 H10 . 0.9300 ?
    C11 C12 . 1.409(9) ?
    C11 H11 . 0.9300 ?
    C12 C13 . 1.371(8) ?
    C12 H12 . 0.9300 ?
    C13 H13 . 0.9300 ?
    C14 C15 . 1.382(7) ?
    C14 C19 . 1.418(7) ?
    C15 C16 . 1.430(7) ?
    C16 C17 . 1.362(7) ?
    C17 C18 . 1.415(7) ?
    C17 H17 . 0.9300 ?
    C18 C23 . 1.412(7) ?
    C18 C19 . 1.445(7) ?
    C19 C20 . 1.435(7) ?
    C20 C21 . 1.386(7) ?
    C20 H20 . 0.9300 ?
    C21 C22 . 1.376(8) ?
    C21 H21 . 0.9300 ?
    C22 C23 . 1.368(8) ?
    C22 H22 . 0.9300 ?
    C23 H23 . 0.9300 ?
    C24 H24 . 0.9300 ?
    C25 C26 . 1.359(8) ?
    C25 H25 . 0.9300 ?
    C26 H26 . 0.9300 ?
    C27 H27 . 0.9300 ?
    C28 C29 . 1.335(8) ?
    C28 H28 . 0.9300 ?
    C29 H29 . 0.9300 ?
    C30 C32 . 1.490(7) ?
    C30 H30A . 0.9700 ?
    C30 H30B . 0.9700 ?
    C31 C34 . 1.535(8) ?
    C31 H31A . 0.9700 ?
    C31 H31B . 0.9700 ?
    C32 C37 . 1.379(7) ?
    C32 C33 . 1.394(7) ?
    C33 C34 . 1.395(8) ?
    C33 H33 . 0.9300 ?
    C34 C35 . 1.395(8) ?
    C35 C36 . 1.393(8) ?
    C35 H35 . 0.9300 ?
    C36 C37 . 1.362(8) ?
    C36 H36 . 0.9300 ?
    C37 H37 . 0.9300 ?
loop_
    _geom_angle_atom_site_label_1
    _geom_angle_atom_site_label_2
    _geom_angle_atom_site_label_3
    _geom_angle_site_symmetry_1
    _geom_angle_site_symmetry_3
    _geom_angle
    _geom_angle_publ_flag
    O1 Zn1 N4 . 1_455 103.57(17) ?
    O1 Zn1 O4 . 4_475 98.40(16) ?
    N4 Zn1 O4 1_455 4_475 128.6(2) ?
    O1 Zn1 N2 . . 114.19(19) ?
    N4 Zn1 N2 1_455 . 112.68(19) ?
    O4 Zn1 N2 4_475 . 99.00(18) ?
    C1 O1 Zn1 . . 118.7(4) ?
    C5 O3 H3 . . 109.5 ?
    C2 O4 Zn1 . 4_676 111.1(4) ?
    C15 O6 H6 . . 109.5 ?
    C24 N1 C26 . . 107.2(5) ?
    C24 N1 C30 . . 125.3(5) ?
    C26 N1 C30 . . 127.4(5) ?
    C24 N2 C25 . . 104.9(5) ?
    C24 N2 Zn1 . . 130.7(4) ?
    C25 N2 Zn1 . . 123.8(4) ?
    C27 N3 C29 . . 106.4(5) ?
    C27 N3 C31 . . 126.6(6) ?
    C29 N3 C31 . . 126.7(6) ?
    C27 N4 C28 . . 103.0(5) ?
    C27 N4 Zn1 . 1_655 129.5(4) ?
    C28 N4 Zn1 . 1_655 126.3(4) ?
    O1 C1 O2 . . 124.3(6) ?
    O1 C1 C6 . . 118.3(6) ?
    O2 C1 C6 . . 117.3(6) ?
    O5 C2 O4 . . 122.3(6) ?
    O5 C2 C16 . . 118.8(6) ?
    O4 C2 C16 . . 118.8(6) ?
    C4 C3 C14 . . 117.1(4) ?
    C4 C3 H3A . . 108.0 ?
    C14 C3 H3A . . 108.0 ?
    C4 C3 H3B . . 108.0 ?
    C14 C3 H3B . . 108.0 ?
    H3A C3 H3B . . 107.3 ?
    C5 C4 C9 . . 119.0(6) ?
    C5 C4 C3 . . 119.2(5) ?
    C9 C4 C3 . . 121.7(5) ?
    O3 C5 C4 . . 119.9(5) ?
    O3 C5 C6 . . 118.6(5) ?
    C4 C5 C6 . . 121.4(5) ?
    C7 C6 C5 . . 117.9(5) ?
    C7 C6 C1 . . 119.4(5) ?
    C5 C6 C1 . . 122.7(5) ?
    C6 C7 C8 . . 121.9(6) ?
    C6 C7 H7 . . 119.0 ?
    C8 C7 H7 . . 119.0 ?
    C7 C8 C9 . . 119.3(5) ?
    C7 C8 C13 . . 120.8(6) ?
    C9 C8 C13 . . 119.9(6) ?
    C8 C9 C10 . . 116.9(5) ?
    C8 C9 C4 . . 120.1(5) ?
    C10 C9 C4 . . 123.0(6) ?
    C11 C10 C9 . . 122.9(6) ?
    C11 C10 H10 . . 118.6 ?
    C9 C10 H10 . . 118.6 ?
    C10 C11 C12 . . 119.9(6) ?
    C10 C11 H11 . . 120.0 ?
    C12 C11 H11 . . 120.0 ?
    C13 C12 C11 . . 120.6(7) ?
    C13 C12 H12 . . 119.7 ?
    C11 C12 H12 . . 119.7 ?
    C12 C13 C8 . . 119.7(7) ?
    C12 C13 H13 . . 120.2 ?
    C8 C13 H13 . . 120.2 ?
    C15 C14 C19 . . 118.3(5) ?
    C15 C14 C3 . . 120.1(5) ?
    C19 C14 C3 . . 121.6(5) ?
    O6 C15 C14 . . 118.5(5) ?
    O6 C15 C16 . . 118.9(5) ?
    C14 C15 C16 . . 122.6(5) ?
    C17 C16 C15 . . 118.7(5) ?
    C17 C16 C2 . . 120.9(6) ?
    C15 C16 C2 . . 120.4(5) ?
    C16 C17 C18 . . 121.8(5) ?
    C16 C17 H17 . . 119.1 ?
    C18 C17 H17 . . 119.1 ?
    C23 C18 C17 . . 122.3(6) ?
    C23 C18 C19 . . 119.1(5) ?
    C17 C18 C19 . . 118.5(5) ?
    C14 C19 C20 . . 122.7(5) ?
    C14 C19 C18 . . 119.9(5) ?
    C20 C19 C18 . . 117.3(5) ?
    C21 C20 C19 . . 120.0(6) ?
    C21 C20 H20 . . 120.0 ?
    C19 C20 H20 . . 120.0 ?
    C22 C21 C20 . . 122.2(6) ?
    C22 C21 H21 . . 118.9 ?
    C20 C21 H21 . . 118.9 ?
    C23 C22 C21 . . 119.5(6) ?
    C23 C22 H22 . . 120.2 ?
    C21 C22 H22 . . 120.2 ?
    C22 C23 C18 . . 121.9(6) ?
    C22 C23 H23 . . 119.1 ?
    C18 C23 H23 . . 119.1 ?
    N2 C24 N1 . . 111.1(5) ?
    N2 C24 H24 . . 124.4 ?
    N1 C24 H24 . . 124.4 ?
    N2 C25 C26 . . 110.6(6) ?
    N2 C25 H25 . . 124.7 ?
    C26 C25 H25 . . 124.7 ?
    N1 C26 C25 . . 106.1(5) ?
    N1 C26 H26 . . 127.0 ?
    C25 C26 H26 . . 127.0 ?
    N3 C27 N4 . . 113.3(5) ?
    N3 C27 H27 . . 123.3 ?
    N4 C27 H27 . . 123.3 ?
    C29 C28 N4 . . 110.8(6) ?
    C29 C28 H28 . . 124.6 ?
    N4 C28 H28 . . 124.6 ?
    C28 C29 N3 . . 106.4(6) ?
    C28 C29 H29 . . 126.8 ?
    N3 C29 H29 . . 126.8 ?
    N1 C30 C32 . . 115.3(5) ?
    N1 C30 H30A . . 108.4 ?
    C32 C30 H30A . . 108.4 ?
    N1 C30 H30B . . 108.4 ?
    C32 C30 H30B . . 108.4 ?
    H30A C30 H30B . . 107.5 ?
    N3 C31 C34 . . 109.3(5) ?
    N3 C31 H31A . . 109.8 ?
    C34 C31 H31A . . 109.8 ?
    N3 C31 H31B . . 109.8 ?
    C34 C31 H31B . . 109.8 ?
    H31A C31 H31B . . 108.3 ?
    C37 C32 C33 . . 118.5(6) ?
    C37 C32 C30 . . 117.5(6) ?
    C33 C32 C30 . . 124.0(6) ?
    C32 C33 C34 . . 121.3(6) ?
    C32 C33 H33 . . 119.3 ?
    C34 C33 H33 . . 119.3 ?
    C35 C34 C33 . . 118.7(6) ?
    C35 C34 C31 . . 119.4(6) ?
    C33 C34 C31 . . 121.8(6) ?
    C36 C35 C34 . . 119.4(6) ?
    C36 C35 H35 . . 120.3 ?
    C34 C35 H35 . . 120.3 ?
    C37 C36 C35 . . 120.9(6) ?
    C37 C36 H36 . . 119.5 ?
    C35 C36 H36 . . 119.5 ?
    C36 C37 C32 . . 121.1(6) ?
    C36 C37 H37 . . 119.5 ?
    C32 C37 H37 . . 119.5 ?
loop_
    _geom_torsion_atom_site_label_1
    _geom_torsion_atom_site_label_2
    _geom_torsion_atom_site_label_3
    _geom_torsion_atom_site_label_4
    _geom_torsion_site_symmetry_1
    _geom_torsion_site_symmetry_2
    _geom_torsion_site_symmetry_3
    _geom_torsion_site_symmetry_4
    _geom_torsion
    _geom_torsion_publ_flag
    N4 Zn1 O1 C1 1_455 . . . 71.0(5) ?
    O4 Zn1 O1 C1 4_475 . . . -155.8(4) ?
    N2 Zn1 O1 C1 . . . . -51.9(5) ?
    O1 Zn1 N2 C24 . . . . 101.2(5) ?
    N4 Zn1 N2 C24 1_455 . . . -16.6(6) ?
    O4 Zn1 N2 C24 4_475 . . . -155.3(5) ?
    O1 Zn1 N2 C25 . . . . -68.4(5) ?
    N4 Zn1 N2 C25 1_455 . . . 173.8(5) ?
    O4 Zn1 N2 C25 4_475 . . . 35.1(5) ?
    Zn1 O1 C1 O2 . . . . 4.7(8) ?
    Zn1 O1 C1 C6 . . . . -174.7(3) ?
    Zn1 O4 C2 O5 4_676 . . . 15.3(7) ?
    Zn1 O4 C2 C16 4_676 . . . -160.4(4) ?
    C14 C3 C4 C5 . . . . 119.1(6) ?
    C14 C3 C4 C9 . . . . -64.8(7) ?
    C9 C4 C5 O3 . . . . -175.4(5) ?
    C3 C4 C5 O3 . . . . 0.8(8) ?
    C9 C4 C5 C6 . . . . 5.0(8) ?
    C3 C4 C5 C6 . . . . -178.8(5) ?
    O3 C5 C6 C7 . . . . 179.8(5) ?
    C4 C5 C6 C7 . . . . -0.6(8) ?
    O3 C5 C6 C1 . . . . 0.6(8) ?
    C4 C5 C6 C1 . . . . -179.8(5) ?
    O1 C1 C6 C7 . . . . 1.3(8) ?
    O2 C1 C6 C7 . . . . -178.1(5) ?
    O1 C1 C6 C5 . . . . -179.5(5) ?
    O2 C1 C6 C5 . . . . 1.1(8) ?
    C5 C6 C7 C8 . . . . -2.4(8) ?
    C1 C6 C7 C8 . . . . 176.8(5) ?
    C6 C7 C8 C9 . . . . 0.8(8) ?
    C6 C7 C8 C13 . . . . -178.1(5) ?
    C7 C8 C9 C10 . . . . -175.8(5) ?
    C13 C8 C9 C10 . . . . 3.1(8) ?
    C7 C8 C9 C4 . . . . 3.8(8) ?
    C13 C8 C9 C4 . . . . -177.3(5) ?
    C5 C4 C9 C8 . . . . -6.6(8) ?
    C3 C4 C9 C8 . . . . 177.3(5) ?
    C5 C4 C9 C10 . . . . 172.9(5) ?
    C3 C4 C9 C10 . . . . -3.2(8) ?
    C8 C9 C10 C11 . . . . 0.1(8) ?
    C4 C9 C10 C11 . . . . -179.5(5) ?
    C9 C10 C11 C12 . . . . -3.0(9) ?
    C10 C11 C12 C13 . . . . 2.7(10) ?
    C11 C12 C13 C8 . . . . 0.5(10) ?
    C7 C8 C13 C12 . . . . 175.5(6) ?
    C9 C8 C13 C12 . . . . -3.4(9) ?
    C4 C3 C14 C15 . . . . 116.3(6) ?
    C4 C3 C14 C19 . . . . -64.1(7) ?
    C19 C14 C15 O6 . . . . -175.4(5) ?
    C3 C14 C15 O6 . . . . 4.2(8) ?
    C19 C14 C15 C16 . . . . 3.2(9) ?
    C3 C14 C15 C16 . . . . -177.2(5) ?
    O6 C15 C16 C17 . . . . 179.3(5) ?
    C14 C15 C16 C17 . . . . 0.6(9) ?
    O6 C15 C16 C2 . . . . -1.6(8) ?
    C14 C15 C16 C2 . . . . 179.7(5) ?
    O5 C2 C16 C17 . . . . 178.3(5) ?
    O4 C2 C16 C17 . . . . -5.8(8) ?
    O5 C2 C16 C15 . . . . -0.8(8) ?
    O4 C2 C16 C15 . . . . 175.1(5) ?
    C15 C16 C17 C18 . . . . -3.8(8) ?
    C2 C16 C17 C18 . . . . 177.1(5) ?
    C16 C17 C18 C23 . . . . -174.2(5) ?
    C16 C17 C18 C19 . . . . 3.0(8) ?
    C15 C14 C19 C20 . . . . 173.1(5) ?
    C3 C14 C19 C20 . . . . -6.5(8) ?
    C15 C14 C19 C18 . . . . -4.0(8) ?
    C3 C14 C19 C18 . . . . 176.4(5) ?
    C23 C18 C19 C14 . . . . 178.3(5) ?
    C17 C18 C19 C14 . . . . 1.0(8) ?
    C23 C18 C19 C20 . . . . 1.1(8) ?
    C17 C18 C19 C20 . . . . -176.2(5) ?
    C14 C19 C20 C21 . . . . -177.7(5) ?
    C18 C19 C20 C21 . . . . -0.6(8) ?
    C19 C20 C21 C22 . . . . -0.5(9) ?
    C20 C21 C22 C23 . . . . 1.1(10) ?
    C21 C22 C23 C18 . . . . -0.5(10) ?
    C17 C18 C23 C22 . . . . 176.6(6) ?
    C19 C18 C23 C22 . . . . -0.6(9) ?
    C25 N2 C24 N1 . . . . 1.1(7) ?
    Zn1 N2 C24 N1 . . . . -170.0(4) ?
    C26 N1 C24 N2 . . . . -1.4(7) ?
    C30 N1 C24 N2 . . . . -179.2(5) ?
    C24 N2 C25 C26 . . . . -0.3(8) ?
    Zn1 N2 C25 C26 . . . . 171.5(5) ?
    C24 N1 C26 C25 . . . . 1.1(8) ?
    C30 N1 C26 C25 . . . . 178.9(6) ?
    N2 C25 C26 N1 . . . . -0.5(9) ?
    C29 N3 C27 N4 . . . . 0.6(7) ?
    C31 N3 C27 N4 . . . . -174.6(5) ?
    C28 N4 C27 N3 . . . . -0.1(7) ?
    Zn1 N4 C27 N3 1_655 . . . -168.4(4) ?
    C27 N4 C28 C29 . . . . -0.5(7) ?
    Zn1 N4 C28 C29 1_655 . . . 168.4(4) ?
    N4 C28 C29 N3 . . . . 0.8(8) ?
    C27 N3 C29 C28 . . . . -0.8(7) ?
    C31 N3 C29 C28 . . . . 174.3(6) ?
    C24 N1 C30 C32 . . . . -86.1(7) ?
    C26 N1 C30 C32 . . . . 96.6(7) ?
    C27 N3 C31 C34 . . . . 72.1(7) ?
    C29 N3 C31 C34 . . . . -102.1(7) ?
    N1 C30 C32 C37 . . . . 174.9(5) ?
    N1 C30 C32 C33 . . . . -4.6(8) ?
    C37 C32 C33 C34 . . . . 0.4(8) ?
    C30 C32 C33 C34 . . . . 180.0(5) ?
    C32 C33 C34 C35 . . . . -0.5(9) ?
    C32 C33 C34 C31 . . . . 178.2(5) ?
    N3 C31 C34 C35 . . . . 63.5(7) ?
    N3 C31 C34 C33 . . . . -115.1(6) ?
    C33 C34 C35 C36 . . . . 1.1(9) ?
    C31 C34 C35 C36 . . . . -177.6(5) ?
    C34 C35 C36 C37 . . . . -1.8(10) ?
    C35 C36 C37 C32 . . . . 1.8(10) ?
    C33 C32 C37 C36 . . . . -1.1(9) ?
    C30 C32 C37 C36 . . . . 179.3(5) ?
loop_
    _geom_hbond_atom_site_label_D
    _geom_hbond_atom_site_label_H
    _geom_hbond_atom_site_label_A
    _geom_hbond_site_symmetry_A
    _geom_hbond_distance_DH
    _geom_hbond_distance_HA
    _geom_hbond_distance_DA
    _geom_hbond_angle_DHA
    O3 H3 O2 . 0.82 1.81 2.555(5) 150.0
    O6 H6 O5 . 0.82 1.76 2.502(5) 150.0
    C30 H30B O6 3_566 0.97 2.54 3.350(7) 141.0
    C26 H26 Cg1 2_545 0.93 2.79 3.676(8) 161
    C29 H29 Cg2 3_666 0.93 2.76 3.502(7) 137
    C30 H30A Cg3 2_545 0.97 2.71 3.628(6) 158
data_global
_journal_date_recd_electronic     2011-11-22
_journal_date_accepted     2011-12-19
_journal_name_full     'Acta Crystallographica, Section E'
_journal_year     2012
_journal_volume     68
_journal_issue      2
_journal_page_first     m125
_journal_page_last     m126
_journal_paper_category     QM
_journal_paper_doi     10.1107/S1600536811054584
_journal_coeditor_code     VM2140
_publ_contact_author_name     'Suna Wang'
_publ_contact_author_address
;
  School of Chemistry and Chemical Engineering
  Liaocheng University
  Shandong 252059
  People's Republic of China
;
_publ_contact_author_email     wangsuna@lcu.edu.cn
_publ_contact_author_fax     '86 635 8230669'
_publ_contact_author_phone     '86 635 8230669'
_publ_section_title
;\
Poly[[\m~2~-1,3-bis(imidazol-1-ylmethyl)benzene][\m~2~-2,2'-dihydroxy-1,1'-\
methylenebis(naphthalene-3-carboxylato)]zinc]
;
loop_
    _publ_author_name
    _publ_author_address
    'Yanqiang Peng'
;
  School of Chemistry and Chemical Engineering
  Liaocheng University
  Shandong 252059
  People's Republic of China
;
    'Xilian Wei'
;
  School of Chemistry and Chemical Engineering
  Liaocheng University
  Shandong 252059
  People's Republic of China
;
    'Dacheng Li'
;
  School of Chemistry and Chemical Engineering
  Liaocheng University
  Shandong 252059
  People's Republic of China
;
    'Suna Wang'
;
  School of Chemistry and Chemical Engineering
  Liaocheng University
  Shandong 252059
  People's Republic of China
;
_iucr_refine_instructions_details
;
TITL 101005e in P2(1)/c
CELL 0.71073  10.8382  17.3428  17.7939  90.000 100.781  90.000
ZERR    4.00   0.0009   0.0016   0.0017   0.000   0.001   0.000
LATT 1
SYMM -X, 0.5+Y, 0.5-Z
SFAC C  H  N  O  Zn
UNIT 148 112 16 24 4
size 0.23 0.17 0.15
OMIT  -3.00  50.04
L.S. 8
ACTA
BOND $h
conf
htab 2
FMAP 2
PLAN 20
TEMP 25
WGHT    0.023600
FVAR       0.09620
MOLE 1
ZN1   5   -0.394493    0.504062    0.242205    11.00000    0.03788    0.04396 =
         0.05704    0.00232    0.00594    0.00127
O1    4   -0.310702    0.594254    0.294857    11.00000    0.05335    0.06285 =
         0.06006    0.00020   -0.00246   -0.00858
O2    4   -0.168977    0.518480    0.367088    11.00000    0.06381    0.04684 =
         0.08880   -0.00582   -0.01223   -0.00816
O3    4   -0.002340    0.577437    0.471901    11.00000    0.05600    0.02912 =
         0.09072    0.00119   -0.01161   -0.00409
AFIX  83
H3    2   -0.040862    0.544804    0.443413    11.00000   -1.50000
AFIX   0
O4    4    0.530817    0.945592    0.644031    11.00000    0.05732    0.05363 =
         0.06794   -0.00126    0.00053   -0.01115
O5    4    0.373806    0.921912    0.703367    11.00000    0.08574    0.07906 =
         0.06404   -0.02566    0.01353   -0.02529
O6    4    0.218854    0.816334    0.661483    11.00000    0.07493    0.08370 =
         0.05519   -0.01942    0.02205   -0.03089
AFIX  83
H6    2    0.255263    0.851349    0.687640    11.00000   -1.50000
AFIX   0
N1    3   -0.140682    0.338436    0.194518    11.00000    0.04056    0.04886 =
         0.06044    0.00357    0.01297    0.01093
N2    3   -0.278198    0.430177    0.203333    11.00000    0.04511    0.05112 =
         0.05266    0.00831    0.00990    0.00863
N3    3    0.373023    0.430372    0.387476    11.00000    0.04387    0.06201 =
         0.06150    0.00294    0.01259   -0.00477
N4    3    0.518997    0.457031    0.319436    11.00000    0.04774    0.05896 =
         0.05254    0.00368    0.00808    0.00979
C1    1   -0.218155    0.583995    0.347886    11.00000    0.04771    0.04766 =
         0.05678   -0.00169    0.01120   -0.01060
C2    1    0.430471    0.910390    0.649463    11.00000    0.04985    0.04920 =
         0.04940    0.00215    0.00291   -0.00207
C3    1    0.109517    0.703099    0.557570    11.00000    0.04862    0.05480 =
         0.04281   -0.00115    0.00271   -0.00428
AFIX  23
H3A   2    0.129996    0.648667    0.562556    11.00000   -1.20000
H3B   2    0.086496    0.719465    0.605222    11.00000   -1.20000
AFIX   0
C4    1   -0.004387    0.712104    0.494626    11.00000    0.03448    0.04219 =
         0.04051   -0.00478    0.01090   -0.00727
C5    1   -0.054516    0.647475    0.454157    11.00000    0.03559    0.04917 =
         0.04935    0.00685    0.00904   -0.00698
C6    1   -0.161522    0.653031    0.392592    11.00000    0.03623    0.04453 =
         0.04946    0.00503    0.01617   -0.00715
C7    1   -0.214389    0.725566    0.375155    11.00000    0.03186    0.06400 =
         0.05561    0.00639    0.00926   -0.00710
AFIX  43
H7    2   -0.281453    0.730478    0.334370    11.00000   -1.20000
AFIX   0
C8    1   -0.169354    0.791520    0.417382    11.00000    0.04470    0.04581 =
         0.07204   -0.00078    0.02432   -0.00591
C9    1   -0.066389    0.784603    0.478843    11.00000    0.03206    0.04446 =
         0.06045    0.00009    0.01770   -0.01026
C10   1   -0.030051    0.852392    0.523062    11.00000    0.04807    0.05292 =
         0.06269   -0.00932    0.01771   -0.00820
AFIX  43
H10   2    0.037496    0.849346    0.563763    11.00000   -1.20000
AFIX   0
C11   1   -0.089186    0.920389    0.508434    11.00000    0.07698    0.04240 =
         0.09564   -0.01212    0.03130   -0.01215
AFIX  43
H11   2   -0.064933    0.962472    0.540158    11.00000   -1.20000
AFIX   0
C12   1   -0.187978    0.927834    0.444973    11.00000    0.07748    0.03898 =
         0.12926   -0.00153    0.03592    0.00543
AFIX  43
H12   2   -0.226311    0.975503    0.433751    11.00000   -1.20000
AFIX   0
C13   1   -0.228107    0.865423    0.399609    11.00000    0.05173    0.05985 =
         0.09635    0.01855    0.01785    0.01127
AFIX  43
H13   2   -0.292931    0.870811    0.357587    11.00000   -1.20000
AFIX   0
C14   1    0.227638    0.746572    0.548263    11.00000    0.04108    0.04918 =
         0.04591   -0.00101    0.01251   -0.00486
C15   1    0.275411    0.803674    0.599744    11.00000    0.04790    0.05344 =
         0.04036   -0.00375    0.01162   -0.01226
C16   1    0.382821    0.848783    0.592006    11.00000    0.04266    0.04294 =
         0.04407   -0.00232   -0.00029   -0.00092
C17   1    0.439549    0.835431    0.531101    11.00000    0.03728    0.05232 =
         0.06127    0.00357    0.00295   -0.00782
AFIX  43
H17   2    0.506291    0.866593    0.524062    11.00000   -1.20000
AFIX   0
C18   1    0.399649    0.775408    0.478241    11.00000    0.03949    0.05534 =
         0.04996   -0.01006    0.00567   -0.00090
C19   1    0.291996    0.729830    0.487729    11.00000    0.03276    0.04171 =
         0.05203   -0.00166    0.00109    0.00111
C20   1    0.258486    0.666366    0.436225    11.00000    0.05104    0.05075 =
         0.05372   -0.00867    0.00043    0.00263
AFIX  43
H20   2    0.190250    0.635332    0.440689    11.00000   -1.20000
AFIX   0
C21   1    0.327766    0.651281    0.379811    11.00000    0.05447    0.06526 =
         0.05901   -0.01814    0.00319    0.00019
AFIX  43
H21   2    0.305177    0.609659    0.347182    11.00000   -1.20000
AFIX   0
C22   1    0.428885    0.695877    0.370502    11.00000    0.05925    0.09997 =
         0.06546   -0.01436    0.02066    0.00006
AFIX  43
H22   2    0.472745    0.684852    0.331597    11.00000   -1.20000
AFIX   0
C23   1    0.464419    0.756519    0.418866    11.00000    0.05169    0.07382 =
         0.06974   -0.00469    0.01525   -0.00587
AFIX  43
H23   2    0.533210    0.786159    0.412458    11.00000   -1.20000
AFIX   0
C24   1   -0.230070    0.363257    0.231706    11.00000    0.04462    0.05425 =
         0.05721    0.00689    0.01619    0.00400
AFIX  43
H24   2   -0.255122    0.337173    0.271986    11.00000   -1.20000
AFIX   0
C25   1   -0.217770    0.446298    0.145934    11.00000    0.10354    0.07036 =
         0.08300    0.02839    0.04671    0.02589
AFIX  43
H25   2   -0.231982    0.489841    0.115019    11.00000   -1.20000
AFIX   0
C26   1   -0.132914    0.390203    0.139212    11.00000    0.09128    0.08186 =
         0.08625    0.02288    0.05647    0.02651
AFIX  43
H26   2   -0.080169    0.388025    0.103615    11.00000   -1.20000
AFIX   0
C27   1    0.396860    0.453614    0.321127    11.00000    0.04298    0.05555 =
         0.04879    0.00997    0.00642   -0.00205
AFIX  43
H27   2    0.334504    0.466366    0.279597    11.00000   -1.20000
AFIX   0
C28   1    0.574411    0.433549    0.392199    11.00000    0.03301    0.09116 =
         0.08837    0.02745    0.01040   -0.00651
AFIX  43
H28   2    0.660560    0.429261    0.409569    11.00000   -1.20000
AFIX   0
C29   1    0.487467    0.417877    0.434111    11.00000    0.05951    0.10484 =
         0.06646    0.02456   -0.00452   -0.00443
AFIX  43
H29   2    0.501532    0.401705    0.484829    11.00000   -1.20000
AFIX   0
C30   1   -0.069077    0.265735    0.210650    11.00000    0.05437    0.04890 =
         0.07051   -0.00335    0.01428    0.00973
AFIX  23
H30A  2   -0.043694    0.248645    0.163907    11.00000   -1.20000
H30B  2   -0.124576    0.226729    0.224910    11.00000   -1.20000
AFIX   0
C31   1    0.248601    0.414422    0.405750    11.00000    0.04771    0.06994 =
         0.07692    0.00580    0.01534    0.00302
AFIX  23
H31A  2    0.191944    0.456766    0.388378    11.00000   -1.20000
H31B  2    0.255440    0.409420    0.460669    11.00000   -1.20000
AFIX   0
C32   1    0.044849    0.270514    0.272029    11.00000    0.04241    0.05177 =
         0.05449    0.00481    0.01421    0.00610
C33   1    0.089234    0.338641    0.309020    11.00000    0.03974    0.04763 =
         0.07898    0.00210    0.01860    0.00280
AFIX  43
H33   2    0.046400    0.384495    0.295342    11.00000   -1.20000
AFIX   0
C34   1    0.196613    0.339427    0.366146    11.00000    0.04900    0.05511 =
         0.07139    0.00148    0.02513   -0.00079
C35   1    0.259430    0.270160    0.386485    11.00000    0.05521    0.07406 =
         0.07343    0.01836    0.00889    0.00483
AFIX  43
H35   2    0.330398    0.269092    0.425025    11.00000   -1.20000
AFIX   0
C36   1    0.214868    0.202610    0.348531    11.00000    0.06129    0.05137 =
         0.10063    0.01569    0.02094    0.01609
AFIX  43
H36   2    0.257952    0.156609    0.360986    11.00000   -1.20000
AFIX   0
C37   1    0.109074    0.202963    0.293426    11.00000    0.05844    0.05087 =
         0.07248    0.00574    0.01835    0.00545
AFIX  43
H37   2    0.079677    0.156926    0.269854    11.00000   -1.20000
HKLF 4
REM  101005e in P2(1)/c
REM R1 =  0.0618 for   2460 Fo > 4sig(Fo)  and  0.1445 for all   5800 data
REM    433 parameters refined using      0 restraints
END
WGHT      0.0651      0.0000
REM Highest difference peak  0.672,  deepest hole -0.675,  1-sigma level  0.083
Q1    1  -0.4872  0.5023  0.2547  11.00000  0.05    0.67
Q2    1   0.0630  0.5317  0.2668  11.00000  0.05    0.65
Q3    1  -0.2951  0.5026  0.2292  11.00000  0.05    0.57
Q4    1   0.6135  0.4727  0.3053  11.00000  0.05    0.53
Q5    1  -0.3997  0.5200  0.3057  11.00000  0.05    0.50
Q6    1  -0.3942  0.5179  0.1807  11.00000  0.05    0.45
Q7    1  -0.3809  0.4863  0.2487  11.00000  0.05    0.45
Q8    1  -0.3905  0.4853  0.1794  11.00000  0.05    0.42
Q9    1   0.1760  0.5010  0.2776  11.00000  0.05    0.36
Q10   1   0.3280  0.7753  0.4894  11.00000  0.05    0.29
Q11   1   0.5306  0.4554  0.3494  11.00000  0.05    0.28
Q12   1  -0.0171  0.6037  0.4688  11.00000  0.05    0.28
Q13   1   0.2293  0.7419  0.4976  11.00000  0.05    0.28
Q14   1  -0.1603  0.5074  0.4312  11.00000  0.05    0.27
Q15   1   0.2561  0.7036  0.4499  11.00000  0.05    0.26
Q16   1   0.5305  0.9203  0.6357  11.00000  0.05    0.26
Q17   1  -0.0693  0.7950  0.4185  11.00000  0.05    0.26
Q18   1   0.2753  0.7542  0.4402  11.00000  0.05    0.26
Q19   1  -0.3631  0.8563  0.4145  11.00000  0.05    0.25
Q20   1   0.2070  0.5922  0.3286  11.00000  0.05    0.25
;
