# Supplementary material for: Poly[[μ2-1,3-bis­(imidazol-1-ylmeth­yl)benzene][μ2-2,2′-dihy­droxy-1,1′-methyl­enebis(naphthalene-3-carboxyl­ato)]zinc]
Source: Acta Crystallogr Sect E Struct Rep Online. 2012 Jan 7;68(Pt 2):m125–6. doi: 10.1107/S1600536811054584 (PMC3274865; doi:10.1107/S1600536811054584)
Supplement: Supplementary file 2 [file e-68-0m125-Isup2.hkl]

# 
# h,k,l, Fc-squared, Fo-squared, sigma(Fo-squared) and status flag 
# 
data_I
_shelx_title ' 101005e in P2(1)/c' 
_shelx_refln_list_code          4 
_shelx_F_calc_maximum      334.04 
_exptl_crystal_F_000      1424.00 
_reflns_d_resolution_high  0.8403 
 
loop_ 
 _symmetry_equiv_pos_as_xyz 
 'x, y, z' 
 '-x, y+1/2, -z+1/2' 
 '-x, -y, -z' 
 'x, -y-1/2, z-1/2' 
 
_cell_length_a    10.8382 
_cell_length_b    17.3428 
_cell_length_c    17.7939 
_cell_angle_alpha  90.000 
_cell_angle_beta  100.781 
_cell_angle_gamma  90.000 
 
_shelx_F_squared_multiplier     1.000 
 
loop_ 
 _refln_index_h 
 _refln_index_k 
 _refln_index_l 
 _refln_F_squared_calc 
 _refln_F_squared_meas 
 _refln_F_squared_sigma 
 _refln_observed_status 
   2   0   0     2919.04     2433.40    119.94 o 
   3   0   0     1413.32     1495.48    132.91 o 
   4   0   0      159.69      283.10    121.02 o 
   5   0   0    16189.34    16847.95    497.05 o 
   6   0   0     7411.92     8859.44    410.61 o 
   7   0   0       90.92      224.75    132.91 o 
   8   0   0      985.00     1071.91    238.80 o 
   9   0   0     1434.62     1844.50    274.46 o 
  10   0   0     1402.06     1654.32    271.22 o 
  11   0   0      312.83      327.20    139.07 o 
  12   0   0       14.63       10.81     80.78 o 
   1   1   0      723.14      892.04     47.75 o 
   2   1   0    24051.96    26991.04    287.84 o 
   3   1   0      516.09      514.92     72.48 o 
   4   1   0     1469.00     1462.10    113.51 o 
   5   1   0       10.06      200.48     77.24 o 
   6   1   0     3806.78     4284.30    205.54 o 
   7   1   0     1288.90     1162.29    141.97 o 
   8   1   0       58.71      -16.05     98.55 o 
   9   1   0       10.41        3.07    104.89 o 
  10   1   0       69.29      140.59    111.01 o 
  11   1   0        1.34      164.15    109.54 o 
  12   1   0        1.82      -51.81     50.14 o 
   0   2   0     2357.54     1785.07     81.04 o 
   1   2   0    55881.67    50987.94   1021.05 o 
   2   2   0     4302.19     5146.21    220.67 o 
   3   2   0      855.95      871.14     75.80 o 
   4   2   0    10182.13    10925.31    608.35 o 
   5   2   0     7386.41     7617.98    240.43 o 
   6   2   0       76.18      109.34     86.94 o 
   7   2   0       50.09       22.82     89.58 o 
   8   2   0     1447.58     1638.97    161.93 o 
   9   2   0     2016.20     2065.37    148.75 o 
  10   2   0     1165.76     1290.00    138.71 o 
  11   2   0       82.60       21.24     74.66 o 
  12   2   0        8.18       41.95     89.25 o 
   1   3   0     3893.99     3902.89    485.17 o 
   2   3   0      137.65      169.25     50.13 o 
   3   3   0      121.17       57.11     41.86 o 
   4   3   0        4.82      -33.51     86.34 o 
   5   3   0      255.08      258.47     67.64 o 
   6   3   0        0.49        1.83     65.97 o 
   7   3   0        7.25      -14.35     71.01 o 
   8   3   0      113.98      100.16     85.59 o 
   9   3   0       10.26        8.79     93.12 o 
  10   3   0      107.02      137.65    102.91 o 
  11   3   0      190.16      210.33    122.39 o 
  12   3   0      139.27       13.56     78.75 o 
   0   4   0     2920.37     3983.34    242.06 o 
   1   4   0     6834.57     7056.93    249.34 o 
   2   4   0     2924.40     3084.48    100.91 o 
   3   4   0      194.97      163.88     45.58 o 
   4   4   0     2829.98     2684.15    107.21 o 
   5   4   0     4290.33     4168.95    147.85 o 
   6   4   0     2277.46     2444.55    135.32 o 
   7   4   0        0.08       13.89     81.93 o 
   8   4   0      346.02      343.25     90.90 o 
   9   4   0     2154.80     2427.34    199.01 o 
  10   4   0     1171.52     1227.55    187.15 o 
  11   4   0       50.89      152.92    136.12 o 
  12   4   0       21.75       16.32     76.53 o 
   1   5   0     3895.37     3875.15    136.07 o 
   2   5   0      716.73      741.46     53.12 o 
   3   5   0        9.42       15.10     30.72 o 
   4   5   0     1119.58     1379.26     82.37 o 
   5   5   0      788.92      862.71     80.74 o 
   6   5   0      101.57      141.95     73.95 o 
   7   5   0      204.77      160.84     79.27 o 
   8   5   0        7.82       25.80     80.90 o 
   9   5   0      208.88      169.06    116.41 o 
  10   5   0        5.06      -74.79    129.92 o 
  11   5   0        3.75        8.48    109.80 o 
  12   5   0       21.45      105.31    106.99 o 
   0   6   0      206.57      125.41     45.31 o 
   1   6   0       58.43       37.56     31.38 o 
   2   6   0      157.70      114.26     29.13 o 
   3   6   0      770.62      806.76     49.59 o 
   4   6   0    11790.48    12609.81    548.55 o 
   5   6   0     4761.76     4828.94    232.65 o 
   6   6   0      614.68      656.37     91.79 o 
   7   6   0       74.27       26.02    110.40 o 
   8   6   0      177.54      369.44    142.59 o 
   9   6   0     1204.72     1279.20    203.36 o 
  10   6   0      168.49      178.40    119.12 o 
  11   6   0       96.12        8.78     96.84 o 
  12   6   0        6.90      -14.09     94.00 o 
   1   7   0       89.44       81.15     30.05 o 
   2   7   0      166.56      147.79     36.06 o 
   3   7   0     4892.90     4751.48    134.50 o 
   4   7   0      484.16      615.48     56.93 o 
   5   7   0      701.07      804.89     81.20 o 
   6   7   0      244.87      300.47    134.46 o 
   7   7   0       17.39       34.01    102.22 o 
   8   7   0       45.56       25.36    130.11 o 
   9   7   0      199.00      214.28    142.06 o 
  10   7   0      210.56      213.77    145.32 o 
  11   7   0       53.58       44.75    103.53 o 
   0   8   0      586.74      598.67     63.56 o 
   1   8   0      446.34      435.98     41.46 o 
   2   8   0       20.59      -20.17     33.37 o 
   3   8   0     1494.00     1620.18     64.18 o 
   4   8   0     3213.20     3138.55    236.29 o 
   5   8   0     1951.63     1944.66    166.90 o 
   6   8   0      817.80      837.12    164.07 o 
   7   8   0       31.39      -51.25    102.66 o 
   8   8   0       88.38      126.63    130.46 o 
   9   8   0     1027.64     1333.66    216.29 o 
  10   8   0       84.60      170.53    130.33 o 
  11   8   0      764.49      686.22    244.74 o 
   1   9   0       16.53      -42.88     38.05 o 
   2   9   0      527.06      496.25     48.07 o 
   3   9   0      741.80      626.03     48.92 o 
   4   9   0       54.82      124.01     77.38 o 
   5   9   0        7.52      111.63     87.48 o 
   6   9   0       56.51      -32.95    135.04 o 
   7   9   0      111.36      -55.02    125.37 o 
   8   9   0     1279.12     1494.09    195.29 o 
   9   9   0        0.62       26.23    137.07 o 
  10   9   0        0.07       22.22    128.34 o 
  11   9   0       10.67        6.03    102.83 o 
   0  10   0      272.99      222.04     60.24 o 
   1  10   0      641.70      717.90     53.90 o 
   2  10   0        6.19       20.44     33.43 o 
   3  10   0      891.98      713.69     70.21 o 
   4  10   0     3219.45     3174.05    131.31 o 
   5  10   0     1348.28     1351.07    166.48 o 
   6  10   0      811.03      841.03    151.28 o 
   7  10   0      397.26      366.07    132.46 o 
   8  10   0      234.85      370.62    155.82 o 
   9  10   0      171.02      160.35    143.82 o 
  10  10   0      908.28      963.29    190.30 o 
  11  10   0       13.96      -21.39    108.88 o 
   1  11   0     1296.75     1308.83     67.48 o 
   2  11   0      833.50      881.78     71.62 o 
   3  11   0        1.58      -51.50     53.80 o 
   4  11   0      179.06      180.80     66.16 o 
   5  11   0       38.12       45.11     83.38 o 
   6  11   0       29.53       30.45    115.83 o 
   7  11   0       83.06       68.84    128.23 o 
   8  11   0       75.65       83.74    138.23 o 
   9  11   0        3.23        6.65    148.62 o 
  10  11   0        4.33       -0.03    117.49 o 
   0  12   0     7847.17     7923.38    212.16 o 
   1  12   0     1546.96     1499.44    161.43 o 
   2  12   0        1.82        5.85     49.13 o 
   3  12   0      804.58      698.31     71.03 o 
   4  12   0     1181.95     1195.38    103.56 o 
   5  12   0     1840.30     2143.31    163.74 o 
   6  12   0      654.99      672.45    163.89 o 
   7  12   0       57.94      -79.23    114.75 o 
   8  12   0      100.70       40.98    112.04 o 
   9  12   0      273.20      293.07    160.39 o 
  10  12   0      125.42      183.93    124.54 o 
   1  13   0       19.31       34.29     58.47 o 
   2  13   0      397.43      384.91     67.51 o 
   3  13   0       56.83       31.83     71.29 o 
   4  13   0       87.97       25.18     81.26 o 
   5  13   0      264.06      211.72     89.26 o 
   6  13   0       11.64      -29.23     92.66 o 
   7  13   0      188.02       65.24    110.60 o 
   8  13   0       76.87       12.26    106.56 o 
   9  13   0       78.06       46.90    120.48 o 
   0  14   0     8765.31     8903.86    311.17 o 
   1  14   0       14.14       11.38     71.44 o 
   2  14   0      153.07      -29.74     64.03 o 
   3  14   0     1098.13     1011.87    102.00 o 
   4  14   0      835.36      807.24     98.96 o 
   5  14   0     1846.27     1645.82    158.62 o 
   6  14   0      284.88      237.41    102.56 o 
   7  14   0        9.65      -60.51    133.99 o 
   8  14   0      198.91      197.06    133.45 o 
   9  14   0      359.23      217.80    123.53 o 
   1  15   0     1280.46     1217.14    161.01 o 
   2  15   0      949.20      891.22     98.36 o 
   3  15   0        8.86      -14.58     66.35 o 
   4  15   0       54.19      170.32     87.32 o 
   5  15   0      143.40      133.34     67.31 o 
   6  15   0      351.57      241.34    103.52 o 
   7  15   0       18.26      -39.59    111.01 o 
   8  15   0        0.59      -74.68    105.14 o 
   0  16   0        7.04      -17.29    188.02 o 
   1  16   0     1216.10     1090.84    163.33 o 
   2  16   0        1.60       23.75     96.02 o 
   3  16   0       13.85       23.33     80.57 o 
   4  16   0      135.33       78.03     72.97 o 
   5  16   0      454.77      465.95     88.49 o 
   6  16   0      220.58      227.25    115.54 o 
   7  16   0        6.07       54.71    132.02 o 
   8  16   0      197.45      185.79    125.73 o 
   1  17   0       37.12      -48.24    105.82 o 
   2  17   0       68.45       81.32    119.84 o 
   3  17   0      189.23      247.23    120.73 o 
   4  17   0      164.38      181.72    108.29 o 
   5  17   0      147.08      149.45     95.36 o 
   6  17   0        4.89       -1.04     60.96 o 
   7  17   0       37.92       60.51    142.63 o 
   0  18   0      206.11     1021.12    271.22 o 
   1  18   0      437.93      343.66    159.55 o 
   2  18   0      106.62       81.46    132.81 o 
   3  18   0       27.52      -49.90    112.12 o 
   4  18   0      467.71      461.40    275.54 o 
   5  18   0      105.40       28.58     85.41 o 
   6  18   0       72.61        9.49     63.20 o 
   1  19   0       20.10      -35.90    133.97 o 
   2  19   0       65.52      102.53    132.39 o 
   3  19   0      108.80       87.61    122.55 o 
   4  19   0       82.31       77.48    112.58 o 
   0  20   0      234.75      294.99    223.67 o 
   1  20   0      260.75      125.36    105.23 o 
   2  20   0       29.40       42.54    125.50 o 
   3  20   0        0.60       -4.97     84.37 o 
 -12   1   1      345.61      392.52     98.85 o 
 -11   1   1      597.77      538.98     94.15 o 
 -10   1   1       29.49      -64.80     91.83 o 
  -9   1   1       94.44       90.13     88.16 o 
  -8   1   1     2222.21     2270.61    155.78 o 
  -7   1   1      457.63      669.94    128.00 o 
  -6   1   1     1050.22     1114.61    124.74 o 
  -5   1   1       37.88      -25.26     79.71 o 
  -4   1   1      911.44     1044.65    101.54 o 
  -3   1   1     7035.15     6168.92    281.93 o 
  -2   1   1       29.15      -16.30     35.89 o 
  -1   1   1     9770.74     9333.09    297.90 o 
   1   1   1    12002.02    11236.43   1178.34 o 
   2   1   1      704.22     1008.82     78.88 o 
   3   1   1      559.23      415.22     74.51 o 
   4   1   1     5206.29     5768.22    191.12 o 
   5   1   1       44.19      136.43     83.20 o 
   6   1   1      676.02      792.20    108.21 o 
   7   1   1     1223.76     1255.59    137.89 o 
   8   1   1      825.10      827.52    140.85 o 
   9   1   1       44.35       12.40    100.67 o 
  10   1   1       94.83      105.36    118.53 o 
  11   1   1      573.81      571.01    116.63 o 
  12   1   1     1129.49     1027.71    230.72 o 
 -12   2   1        2.99      -20.44     66.24 o 
 -11   2   1        0.37      -53.47    123.57 o 
 -10   2   1       94.63       68.93     90.95 o 
  -9   2   1        0.64      -61.29     94.22 o 
  -8   2   1      827.44     1034.12    117.92 o 
  -7   2   1      184.31      232.94     90.06 o 
  -6   2   1       16.69       64.64     68.15 o 
  -5   2   1      536.07      471.05     70.88 o 
  -4   2   1      473.51      456.40     61.90 o 
  -3   2   1     2229.27     2094.38     99.65 o 
  -2   2   1     1336.42     1356.78     81.37 o 
  -1   2   1    14562.04    13684.50    405.11 o 
   0   2   1        9.55       90.09     30.88 o 
   1   2   1       76.53       55.92     20.92 o 
   2   2   1      426.93      573.77    122.10 o 
   3   2   1     3467.52     4216.69    199.90 o 
   4   2   1     1056.58     1164.80    115.08 o 
   5   2   1       79.59       79.53     74.87 o 
   6   2   1     1035.43     1193.46    133.66 o 
   7   2   1       27.84       -3.58     90.00 o 
   8   2   1       33.30      155.07    123.25 o 
   9   2   1      140.11      113.59    114.94 o 
  10   2   1       12.52       -4.69     80.54 o 
  11   2   1        0.65       59.48     74.79 o 
  12   2   1       38.59       13.30     80.41 o 
 -12   3   1      279.89      203.73     83.62 o 
 -11   3   1      324.76      465.89    157.22 o 
 -10   3   1      711.59      623.68    124.49 o 
  -9   3   1      613.02      684.69    116.68 o 
  -8   3   1     1123.48     1285.34    134.85 o 
  -7   3   1     1375.71     1438.05    116.68 o 
  -6   3   1     2258.30     2338.00    128.60 o 
  -5   3   1     3327.85     3489.26    170.60 o 
  -4   3   1     5315.89     6235.53    271.68 o 
  -3   3   1     1993.02     1667.68     75.97 o 
  -2   3   1    13520.69    13932.81    360.43 o 
  -1   3   1     6262.41     6653.51    436.41 o 
   0   3   1      727.52      882.19     66.11 o 
   1   3   1    18337.84    22963.64   1000.78 o 
   2   3   1    24853.90    29016.20   2099.39 o 
   3   3   1     6595.54     6751.51    369.55 o 
   4   3   1     2372.41     2394.15    214.49 o 
   5   3   1       35.12       96.95     77.07 o 
   6   3   1     2469.88     2547.21    395.48 o 
   7   3   1     1567.46     1614.58    160.24 o 
   8   3   1      922.61      991.03    174.51 o 
   9   3   1      174.56      171.11     91.45 o 
  10   3   1      287.71      288.64     97.36 o 
  11   3   1      465.01      352.83    133.45 o 
  12   3   1       83.92       44.64     87.72 o 
 -12   4   1        1.16      -59.07     98.75 o 
 -11   4   1        0.57        1.08     97.29 o 
 -10   4   1       45.48      -83.55    100.90 o 
  -9   4   1       63.12      138.34    128.33 o 
  -8   4   1      152.22      359.43    105.75 o 
  -7   4   1      180.78      350.76    101.28 o 
  -6   4   1      183.15      164.72     69.63 o 
  -5   4   1       25.83      -46.57     57.31 o 
  -4   4   1     4748.77     5273.41    158.24 o 
  -3   4   1     1190.31     1261.53     58.44 o 
  -2   4   1     2732.60     2911.75     99.99 o 
  -1   4   1       17.56       59.32     31.42 o 
   0   4   1     2333.80     2141.43     54.88 o 
   1   4   1     6340.41     9185.61    668.77 o 
   2   4   1     1926.69     2295.18    149.36 o 
   3   4   1      169.60      169.34     45.27 o 
   4   4   1       59.98       28.08     48.14 o 
   5   4   1      264.11      242.98     59.69 o 
   6   4   1      502.34      413.17     77.64 o 
   7   4   1      132.06       76.33     83.33 o 
   8   4   1       64.54       13.76     77.11 o 
   9   4   1       32.30       59.52     81.39 o 
  10   4   1        0.56      -69.14    110.31 o 
  11   4   1        0.38      -45.20     92.55 o 
  12   4   1        0.01      -24.85     62.47 o 
 -12   5   1      403.85      258.85    130.28 o 
 -11   5   1      774.33      871.61    237.18 o 
 -10   5   1      100.77      158.25    141.50 o 
  -9   5   1       35.59       23.77    169.65 o 
  -8   5   1      650.54      705.63    153.79 o 
  -7   5   1     2419.73     2993.57    153.64 o 
  -6   5   1     3510.33     3756.94    157.61 o 
  -5   5   1     2710.56     2923.54    123.24 o 
  -4   5   1     6851.78     7278.92    221.40 o 
  -3   5   1    10800.14     9976.33    466.50 o 
  -2   5   1     6481.00     6623.30    205.25 o 
  -1   5   1     5233.32     5091.49    160.82 o 
   0   5   1      185.20      169.78     33.21 o 
   1   5   1       36.02       20.20     28.38 o 
   2   5   1     3900.03     4356.10    119.77 o 
   3   5   1    18210.98    20569.10    330.51 o 
   4   5   1     1742.42     1615.35    156.65 o 
   5   5   1      403.77      494.05     72.63 o 
   6   5   1     3163.51     3330.95    153.65 o 
   7   5   1     4759.42     5025.57    479.31 o 
   8   5   1      917.84     1054.92    123.89 o 
   9   5   1      200.61      228.08    117.84 o 
  10   5   1      248.73      214.14    125.52 o 
  11   5   1      238.84      384.02    149.75 o 
  12   5   1      262.30      221.95    118.32 o 
 -12   6   1       41.94       -6.38     87.44 o 
 -11   6   1       55.31      -19.00    103.04 o 
 -10   6   1        0.19      -60.37    121.58 o 
  -9   6   1      118.92       79.73    136.54 o 
  -8   6   1       52.86       56.80    108.99 o 
  -7   6   1       45.14       82.99    134.15 o 
  -6   6   1     1419.18     1692.41    129.06 o 
  -5   6   1      292.79      295.29     65.25 o 
  -4   6   1        5.58       76.59     51.31 o 
  -3   6   1      234.20      152.30     71.15 o 
  -2   6   1       75.89       60.59     36.61 o 
  -1   6   1      326.93      414.88     36.05 o 
   0   6   1      100.36      265.66     34.06 o 
   1   6   1      275.84      386.82     35.92 o 
   2   6   1     5221.33     5118.07    276.03 o 
   3   6   1     8810.19    10323.01    502.07 o 
   4   6   1       26.08      -32.93     46.22 o 
   5   6   1      258.80      145.93     69.50 o 
   6   6   1      183.24      124.55     70.06 o 
   7   6   1      182.92      156.97     83.04 o 
   8   6   1      264.62      285.40    124.36 o 
   9   6   1      504.71      294.88    124.42 o 
  10   6   1      129.30      123.89    116.13 o 
  11   6   1       13.61      -37.29     89.52 o 
 -12   7   1      222.99      194.17    114.89 o 
 -11   7   1       74.11      121.01    109.12 o 
 -10   7   1      690.17      604.63    189.11 o 
  -9   7   1      181.37      221.14    165.53 o 
  -8   7   1      544.93      712.80    167.48 o 
  -7   7   1     4041.86     4188.89    263.03 o 
  -6   7   1     2517.63     3236.72    353.34 o 
  -5   7   1     3650.26     3769.01    134.11 o 
  -4   7   1     7807.00     7992.12    159.45 o 
  -3   7   1     1145.87      972.29     67.19 o 
  -2   7   1    12386.93    11690.29    322.07 o 
  -1   7   1     3927.95     3897.35     90.58 o 
   0   7   1      418.10      400.58     37.54 o 
   1   7   1      557.88      516.67     41.68 o 
   2   7   1     1984.22     1997.63    132.72 o 
   3   7   1    19471.35    21978.25    727.20 o 
   4   7   1       71.25       69.98     48.10 o 
   5   7   1       46.06       87.37     57.61 o 
   6   7   1     3021.50     3263.79    186.81 o 
   7   7   1      718.89      910.41    269.06 o 
   8   7   1     7922.10     9165.90    396.14 o 
   9   7   1      752.39      712.93    198.82 o 
  10   7   1        1.55      -47.23    121.06 o 
  11   7   1       21.08       39.90    115.26 o 
 -11   8   1      125.01       62.40    103.70 o 
 -10   8   1        2.50       -4.79    133.83 o 
  -9   8   1       62.92       36.33    135.92 o 
  -8   8   1        6.04       27.46    115.00 o 
  -7   8   1       50.19      -47.15    105.59 o 
  -6   8   1        0.95       16.26    114.42 o 
  -5   8   1      912.59      985.47    141.54 o 
  -4   8   1        2.34       54.29    100.41 o 
  -3   8   1      495.27      393.64     58.27 o 
  -2   8   1     1128.98      931.46     64.71 o 
  -1   8   1        1.65      -15.88     32.32 o 
   0   8   1       65.02      -20.15     30.38 o 
   1   8   1      349.79      517.19     44.76 o 
   2   8   1     6724.15     9464.32    384.11 o 
   3   8   1     2564.96     3187.93    184.42 o 
   4   8   1      369.25      380.80     50.91 o 
   5   8   1      308.33      473.78    118.12 o 
   6   8   1       21.34       -6.68    104.27 o 
   7   8   1      141.90      -15.93    136.88 o 
   8   8   1       12.86      -23.51    101.84 o 
   9   8   1     1964.67     2035.97    250.69 o 
  10   8   1      435.59      416.94    168.05 o 
  11   8   1        9.55      -27.89     92.67 o 
 -11   9   1      619.86     1085.95    340.37 o 
 -10   9   1        3.94      -59.97    109.31 o 
  -9   9   1       71.70       78.69    184.23 o 
  -8   9   1      269.52      282.28    133.23 o 
  -7   9   1     1794.17     1993.12    225.84 o 
  -6   9   1     4092.26     4590.88    265.13 o 
  -5   9   1     1083.09      925.31    121.00 o 
  -4   9   1       38.26       55.80     84.39 o 
  -3   9   1     3398.76     3251.43    138.65 o 
  -2   9   1     6408.71     6394.22    126.80 o 
  -1   9   1     4373.30     4330.87    155.92 o 
   0   9   1        5.31       17.30     33.20 o 
   1   9   1     3986.00     4428.75    138.85 o 
   2   9   1     2474.27     2542.07     84.89 o 
   3   9   1     3916.64     4140.79    160.26 o 
   4   9   1     2028.75     2188.34    112.23 o 
   5   9   1      431.16      373.68    118.66 o 
   6   9   1     1940.96     1958.13    220.97 o 
   7   9   1     3480.07     3940.94    334.97 o 
   8   9   1       81.37       35.54    119.85 o 
   9   9   1     1218.88     1297.99    195.53 o 
  10   9   1       45.78       36.79    112.61 o 
  11   9   1      232.78      201.91    135.07 o 
 -11  10   1        9.29      -20.17     97.25 o 
 -10  10   1       55.30      -66.99    105.61 o 
  -9  10   1       61.13       -2.62    137.08 o 
  -8  10   1        5.46      160.49    186.40 o 
  -7  10   1      130.21       38.68    127.42 o 
  -6  10   1        2.38       19.80    116.60 o 
  -5  10   1      114.45       79.39     80.47 o 
  -4  10   1      335.72      283.94     90.85 o 
  -3  10   1      208.52      176.73     56.66 o 
  -2  10   1      373.26      339.79     41.16 o 
  -1  10   1       41.36       29.40     44.69 o 
   0  10   1      102.33       58.57     37.99 o 
   1  10   1      364.63      335.68     47.32 o 
   2  10   1        4.57      -25.14     35.35 o 
   3  10   1        6.37      -17.31     41.88 o 
   4  10   1     1025.00     1024.99     90.08 o 
   5  10   1        8.41      -73.12     81.94 o 
   6  10   1        7.57        2.74    130.77 o 
   7  10   1       73.56       23.04    105.57 o 
   8  10   1      160.78       83.00    146.68 o 
   9  10   1      137.87      101.40    132.61 o 
  10  10   1      128.86       60.54    115.53 o 
 -10  11   1       40.91      -23.05    142.31 o 
  -9  11   1      138.99      130.05    140.12 o 
  -8  11   1     1851.84     2854.82    387.92 o 
  -7  11   1     1283.62     1310.77    204.70 o 
  -6  11   1      844.86      747.18    205.84 o 
  -5  11   1      468.22      384.89     93.06 o 
  -4  11   1      127.79       38.15     70.88 o 
  -3  11   1     1570.60     1447.43     94.43 o 
  -2  11   1     1514.19     1437.48     81.94 o 
  -1  11   1      778.65      766.95     56.49 o 
   0  11   1       13.35       22.61     43.68 o 
   1  11   1      814.69      909.90     63.31 o 
   2  11   1     4317.54     4426.05    144.87 o 
   3  11   1     1851.80     1884.80    105.20 o 
   4  11   1       38.04       -4.06     62.64 o 
   5  11   1     1225.06     1141.80    131.74 o 
   6  11   1      468.74      378.45    139.54 o 
   7  11   1      560.18      659.60    159.69 o 
   8  11   1      713.14      662.20    170.29 o 
   9  11   1      124.80      156.89    153.88 o 
  10  11   1        1.58      -33.07    156.68 o 
 -10  12   1        2.00       -2.34    120.00 o 
  -9  12   1       55.84        1.43    128.66 o 
  -8  12   1        1.35      -52.45    118.86 o 
  -7  12   1      149.04      139.88    149.37 o 
  -6  12   1       69.85       -1.68     95.34 o 
  -5  12   1      102.77       97.58     98.30 o 
  -4  12   1       32.81      -33.06     95.89 o 
  -3  12   1      371.00      279.08     95.37 o 
  -2  12   1      617.27      525.87     67.07 o 
  -1  12   1       71.80       24.93     53.23 o 
   0  12   1     3511.80     3651.15    105.19 o 
   1  12   1        0.89      -63.47     42.31 o 
   2  12   1       49.87      100.06     59.13 o 
   3  12   1      133.60      105.03     55.34 o 
   4  12   1       11.13       23.92     69.62 o 
   5  12   1      321.58      245.13     96.56 o 
   6  12   1     1246.55     1542.49    202.73 o 
   7  12   1      115.55      214.65    132.65 o 
   8  12   1        0.78      -24.99    140.46 o 
   9  12   1      102.23        5.74    137.65 o 
  10  12   1       63.58       55.93    121.22 o 
  -9  13   1       54.75      -41.75    102.81 o 
  -8  13   1      874.12     1032.11    193.08 o 
  -7  13   1      696.59      723.79    163.04 o 
  -6  13   1      727.99      668.65    123.32 o 
  -5  13   1        6.45      -44.02     86.23 o 
  -4  13   1       59.53       32.53     75.84 o 
  -3  13   1      676.77      630.96     94.14 o 
  -2  13   1     3556.12     3123.35    135.32 o 
  -1  13   1     1903.19     1851.74    114.94 o 
   0  13   1      358.04      362.10     66.35 o 
   1  13   1      114.01      162.28     60.72 o 
   2  13   1       74.35        1.55     55.38 o 
   3  13   1      351.52      386.25     67.89 o 
   4  13   1     2100.63     2027.25    125.51 o 
   5  13   1        3.87      -65.99     80.53 o 
   6  13   1       42.49      113.85    104.04 o 
   7  13   1      681.26      711.75    173.60 o 
   8  13   1      560.15      485.14    148.47 o 
   9  13   1      110.32      -46.30    103.77 o 
  -9  14   1       19.29       17.11    111.01 o 
  -8  14   1       65.35      110.26    126.30 o 
  -7  14   1        3.46        0.48    115.34 o 
  -6  14   1        0.69      -21.62     82.18 o 
  -5  14   1      542.18      632.89    132.92 o 
  -4  14   1      156.96       56.32     69.93 o 
  -3  14   1       83.55       53.87     66.33 o 
  -2  14   1      330.57      288.86     71.34 o 
  -1  14   1     1934.73     1779.19    121.70 o 
   0  14   1      317.55      328.24     97.61 o 
   1  14   1       55.33      -23.63     58.65 o 
   2  14   1        8.64      -60.53     54.55 o 
   3  14   1      678.21      663.41    116.82 o 
   4  14   1     1558.50     1446.03    126.73 o 
   5  14   1      747.96      910.17    129.59 o 
   6  14   1       15.25       11.22     82.93 o 
   7  14   1       59.25       91.67    168.57 o 
   8  14   1        2.65      -39.93     94.61 o 
   9  14   1       47.67      -39.30     94.99 o 
  -8  15   1      230.40       14.90    122.64 o 
  -7  15   1      298.16      191.62    145.48 o 
  -6  15   1      427.11      278.22    117.65 o 
  -5  15   1      201.53      167.91    102.72 o 
  -4  15   1      700.11      639.65     95.14 o 
  -3  15   1     1131.05     1041.21    106.65 o 
  -2  15   1       59.50       46.94     78.51 o 
  -1  15   1      364.08      305.89     90.69 o 
   0  15   1      253.04      198.82    151.82 o 
   1  15   1      585.07      589.38    161.07 o 
   2  15   1     3638.69     3867.59    420.33 o 
   3  15   1      350.57      315.09     96.66 o 
   4  15   1        2.45      -27.64     64.22 o 
   5  15   1        4.47      -24.23     66.69 o 
   6  15   1      165.23      114.90     94.27 o 
   7  15   1     1047.57     1263.02    195.73 o 
   8  15   1      121.89      108.06    115.08 o 
  -8  16   1       15.79      -33.77    115.08 o 
  -7  16   1        5.39      -61.85    110.73 o 
  -6  16   1        2.59       52.49    111.74 o 
  -5  16   1      109.05      127.33     71.71 o 
  -4  16   1      592.98      542.41     97.14 o 
  -3  16   1      245.10      248.36     85.15 o 
  -2  16   1      568.06      530.54    130.28 o 
  -1  16   1       22.49      -71.30     96.43 o 
   0  16   1     1154.32     1186.26    182.57 o 
   1  16   1       29.92      -25.45    164.24 o 
   2  16   1        6.48      -77.84    119.84 o 
   3  16   1       68.03       60.89    114.56 o 
   4  16   1      124.24       17.58     77.77 o 
   5  16   1      159.68      191.41     90.75 o 
   6  16   1       88.75      200.10    198.96 o 
   7  16   1        0.02       12.21    108.02 o 
  -7  17   1      264.26      297.25    133.97 o 
  -6  17   1        4.27      -38.14     65.19 o 
  -5  17   1       10.36      -31.44     61.48 o 
  -4  17   1      237.55      118.95     89.62 o 
  -3  17   1      843.50      769.49    188.56 o 
  -2  17   1     1526.51     1379.52    225.29 o 
  -1  17   1       81.73       -5.45    201.52 o 
   0  17   1       12.63      -37.70     99.34 o 
   1  17   1      203.22      184.61    124.69 o 
   2  17   1      559.58      515.13    141.52 o 
   3  17   1      405.10      241.00    110.74 o 
   4  17   1      118.10       91.72    109.14 o 
   5  17   1        3.91      -22.03     88.45 o 
   6  17   1      265.30      139.28     70.52 o 
   7  17   1      192.70      113.87     92.39 o 
  -6  18   1        0.32      -55.31     65.39 o 
  -5  18   1       92.58       47.57     83.03 o 
  -4  18   1      167.84      121.68    115.08 o 
  -3  18   1       30.33        8.47     99.91 o 
  -2  18   1        1.49      100.89    136.69 o 
  -1  18   1       23.78       39.02    140.41 o 
   0  18   1        2.39      -63.10    132.55 o 
   1  18   1       69.52       45.21    119.72 o 
   2  18   1       55.52       28.52     99.89 o 
   3  18   1       22.02       17.45    103.36 o 
   4  18   1       69.86      112.48    109.03 o 
   5  18   1      100.27       89.35    103.73 o 
   6  18   1        0.25       11.53     74.19 o 
  -5  19   1       46.08       37.72     85.82 o 
  -4  19   1      141.08       87.41     96.99 o 
  -3  19   1      156.91      113.91    118.34 o 
  -2  19   1      304.77      235.86    120.79 o 
  -1  19   1      166.96       83.42    141.51 o 
   0  19   1       26.91      -17.22    101.48 o 
   1  19   1       70.34       65.99    121.72 o 
   2  19   1      175.37      270.88    127.12 o 
   3  19   1      291.21      153.17     99.41 o 
   4  19   1       34.91       34.47     82.71 o 
  -3  20   1        7.48      -17.09    101.50 o 
  -2  20   1       18.90       55.29     94.74 o 
  -1  20   1       43.26        5.49     93.18 o 
   0  20   1       32.93      -91.21    133.85 o 
   1  20   1       75.87       27.07    105.35 o 
   2  20   1       22.08      -49.21    105.01 o 
 -12   0   2       84.95      159.42    117.14 o 
 -11   0   2      297.98      508.06    187.48 o 
 -10   0   2      375.83      499.01    145.83 o 
  -9   0   2      354.13      451.09    114.23 o 
  -8   0   2      366.86      364.98    122.44 o 
  -7   0   2     1779.19     1862.73    160.24 o 
  -6   0   2     6532.83     6871.58    243.35 o 
  -5   0   2     3632.26     3582.21    160.77 o 
  -4   0   2     6962.21     6790.32    231.78 o 
  -3   0   2     2619.44     2876.86    111.89 o 
  -2   0   2    11496.95    11007.38    387.38 o 
  -1   0   2    18370.37    18635.18    279.86 o 
   0   0   2     1310.95     1737.53     72.40 o 
   1   0   2    19021.19    17272.09    788.80 o 
   2   0   2      278.27      181.53     89.69 o 
   3   0   2      623.73      690.47    103.73 o 
   4   0   2    30683.19    31301.40    608.35 o 
   5   0   2      223.60      190.18    119.94 o 
   6   0   2      663.65      735.86    170.73 o 
   7   0   2       33.75       -4.32    143.71 o 
   8   0   2      651.47      850.39    220.43 o 
   9   0   2     2794.77     3072.01    314.44 o 
  10   0   2     1251.03     1167.00    269.06 o 
  11   0   2      944.78     1035.17    277.70 o 
  12   0   2       59.73      -70.24    150.20 o 
 -12   1   2       85.66       37.29     89.04 o 
 -11   1   2       28.05       51.42     76.37 o 
 -10   1   2       26.69       37.15     81.14 o 
  -9   1   2      249.67      200.35     91.52 o 
  -8   1   2      635.46      642.71    113.23 o 
  -7   1   2        4.50      143.40     99.15 o 
  -6   1   2       73.48      112.13     62.39 o 
  -5   1   2       25.58       32.91     55.72 o 
  -4   1   2      249.77      271.37     56.73 o 
  -3   1   2      251.21      262.86     44.91 o 
  -2   1   2     6743.06     7320.61    228.33 o 
  -1   1   2     3442.82     3675.63    137.69 o 
   0   1   2       66.91       36.72     18.02 o 
   1   1   2      461.41      467.54     39.04 o 
   2   1   2     4210.14     4143.14    222.59 o 
   3   1   2      476.31      297.35     63.40 o 
   4   1   2       41.85      125.67     72.94 o 
   5   1   2       17.54      139.00     70.67 o 
   6   1   2     4261.68     4779.05    218.68 o 
   7   1   2      986.58     1264.04    153.18 o 
   8   1   2      367.31      507.94    116.89 o 
   9   1   2       93.05      124.11    115.53 o 
  10   1   2      194.35      319.83    145.83 o 
  11   1   2      405.31      443.20    142.16 o 
  12   1   2        0.48      -74.05     71.19 o 
 -12   2   2      109.18      202.43    139.40 o 
 -11   2   2        3.45      -18.24     88.82 o 
 -10   2   2      951.14     1124.67    115.81 o 
  -9   2   2     1645.45     1899.15    152.51 o 
  -8   2   2      707.16      924.93    118.71 o 
  -7   2   2       10.18      -17.93     70.59 o 
  -6   2   2      512.06      414.27     81.67 o 
  -5   2   2     5975.23     5963.16    222.18 o 
  -4   2   2     3431.61     3189.48    112.92 o 
  -3   2   2     1010.11     1038.01     60.16 o 
  -2   2   2       16.76      107.38     51.04 o 
  -1   2   2    31478.43    29010.84    438.88 o 
   0   2   2    42313.89    52446.08   2281.91 o 
   1   2   2    39622.46    39493.77    542.24 o 
   2   2   2       36.43       -6.22     39.78 o 
   3   2   2     8246.21     8454.69    504.08 o 
   4   2   2     4023.23     3956.70    170.56 o 
   5   2   2     5220.99     5133.82    197.84 o 
   6   2   2     4057.35     4453.93    469.50 o 
   7   2   2     1846.93     1469.87    141.40 o 
   8   2   2      886.61      934.99    157.56 o 
   9   2   2     2377.28     2519.96    214.28 o 
  10   2   2     1553.65     1944.80    215.62 o 
  11   2   2      387.68      347.03     98.21 o 
  12   2   2        4.73       20.10     75.44 o 
 -12   3   2       47.33       98.00     79.39 o 
 -11   3   2      282.02      342.75    112.08 o 
 -10   3   2        8.43      -40.09    118.72 o 
  -9   3   2        0.05       58.65     95.77 o 
  -8   3   2       19.06      -59.32     75.46 o 
  -7   3   2      370.30      390.53     94.80 o 
  -6   3   2       78.47       66.01     65.21 o 
  -5   3   2     1906.09     2022.46    110.46 o 
  -4   3   2     1770.55     1669.60     85.37 o 
  -3   3   2      446.84      374.73     48.08 o 
  -2   3   2    32001.25    31928.27   1229.85 o 
  -1   3   2     6848.49     6014.59    171.35 o 
   0   3   2     1239.52     1374.45     93.58 o 
   1   3   2    65430.38    81665.49   2654.35 o 
   2   3   2    21389.43    21166.81   1453.74 o 
   3   3   2       41.45       83.20     94.01 o 
   4   3   2      499.54      487.60     73.46 o 
   5   3   2      176.75      252.02     77.87 o 
   6   3   2        9.77       -1.52     64.36 o 
   7   3   2       21.00      103.22     93.75 o 
   8   3   2        0.15       -6.75     95.83 o 
   9   3   2      560.18      545.38    135.61 o 
  10   3   2        5.34        4.24     80.67 o 
  11   3   2       36.99       92.21    101.48 o 
  12   3   2        3.66      -39.79     96.71 o 
 -12   4   2       51.46       41.93     76.02 o 
 -11   4   2      129.65      135.64    122.74 o 
 -10   4   2      238.52      511.04    144.59 o 
  -9   4   2     2328.31     2429.44    230.71 o 
  -8   4   2      907.39      900.86    111.56 o 
  -7   4   2      256.87      299.60     84.90 o 
  -6   4   2      539.33      421.26     78.36 o 
  -5   4   2    11285.62    10793.81    322.65 o 
  -4   4   2     4635.86     4581.40    124.55 o 
  -3   4   2     5230.84     4497.57    189.56 o 
  -2   4   2      689.28      654.22     71.22 o 
  -1   4   2     2624.21     2163.83    105.82 o 
   0   4   2     6957.37     9078.80    598.74 o 
   1   4   2     1342.88     1252.50    106.96 o 
   2   4   2    29644.60    35286.51   1669.78 o 
   3   4   2        2.73      -30.47     41.46 o 
   4   4   2     2744.89     3129.45    150.96 o 
   5   4   2     2124.68     1965.94    134.75 o 
   6   4   2     2139.42     2097.93    204.22 o 
   7   4   2        5.90      -18.34     87.93 o 
   8   4   2      168.71      246.90    109.47 o 
   9   4   2     1497.73     1634.96    142.40 o 
  10   4   2      302.46      268.27    109.48 o 
  11   4   2      170.86       68.07    151.82 o 
  12   4   2        6.42       36.24     70.12 o 
 -12   5   2      522.79      464.41    139.62 o 
 -11   5   2      481.34      484.04    146.77 o 
 -10   5   2     1339.90     1263.68    292.83 o 
  -9   5   2      147.47      238.43    122.79 o 
  -8   5   2        9.27       69.16    107.82 o 
  -7   5   2       67.33       45.86     69.89 o 
  -6   5   2      348.21      277.83     75.14 o 
  -5   5   2      836.44      863.66     83.30 o 
  -4   5   2       18.97       18.21     42.79 o 
  -3   5   2      383.52      437.83     65.40 o 
  -2   5   2     1412.74     1412.85     87.98 o 
  -1   5   2     8954.04     9210.39    223.67 o 
   0   5   2     2415.83     2533.77    121.19 o 
   1   5   2     4024.68     5651.55    444.51 o 
   2   5   2      210.45      186.74     36.49 o 
   3   5   2       12.20       64.57     43.30 o 
   4   5   2      660.22      714.65     73.30 o 
   5   5   2      573.46      490.08     71.74 o 
   6   5   2      270.57      264.36     69.45 o 
   7   5   2       52.24      -10.32     66.47 o 
   8   5   2     1174.71      987.97    117.69 o 
   9   5   2        1.32       19.54     97.05 o 
  10   5   2        3.05      -40.15    108.54 o 
  11   5   2        1.94       16.97     86.70 o 
  12   5   2       31.49      -11.12     59.97 o 
 -12   6   2       30.74       10.06     89.23 o 
 -11   6   2       72.56       72.96    133.79 o 
 -10   6   2     3881.67     4315.90    308.58 o 
  -9   6   2     1964.05     2326.20    229.44 o 
  -8   6   2      923.27     1061.06    186.40 o 
  -7   6   2        4.31      -33.11    128.28 o 
  -6   6   2      320.97      297.20     73.15 o 
  -5   6   2     3784.52     3537.62    124.03 o 
  -4   6   2     3505.46     3189.13    239.76 o 
  -3   6   2      184.62      256.84     65.03 o 
  -2   6   2        8.96      -21.24     50.69 o 
  -1   6   2     1411.76     1235.68     58.33 o 
   0   6   2    10563.73    11539.33    257.40 o 
   1   6   2     1089.93     1039.19     70.79 o 
   2   6   2     1091.92     1193.74     98.41 o 
   3   6   2      138.71       83.45     37.76 o 
   4   6   2     2088.48     1683.40    227.46 o 
   5   6   2     5811.26     5265.16    478.90 o 
   6   6   2     1362.70     1255.53    157.64 o 
   7   6   2        2.06      -44.91     78.09 o 
   8   6   2     1828.40     1998.64    305.80 o 
   9   6   2       15.34       66.99    131.83 o 
  10   6   2      196.36      286.01    149.19 o 
  11   6   2      119.26       97.43    107.18 o 
 -12   7   2      260.45       94.19    347.40 o 
 -11   7   2        4.03       -0.16    111.28 o 
 -10   7   2      460.58      760.71    232.32 o 
  -9   7   2      225.96      333.93    147.52 o 
  -8   7   2        0.56      -76.38     98.09 o 
  -7   7   2       84.63      265.51    131.76 o 
  -6   7   2       85.55      252.39    121.51 o 
  -5   7   2      208.74      114.44    102.30 o 
  -4   7   2      211.20      304.96    155.93 o 
  -3   7   2     2794.93     2399.24    117.25 o 
  -2   7   2      775.38      819.88     55.70 o 
  -1   7   2      268.43      197.00     32.65 o 
   0   7   2     3163.67     3310.05     78.69 o 
   1   7   2      162.38      196.88     36.24 o 
   2   7   2       49.87       -8.09     33.25 o 
   3   7   2     1305.84     1242.34     93.71 o 
   4   7   2       13.00      -65.27     43.57 o 
   5   7   2       55.35       31.13     58.28 o 
   6   7   2       22.76       97.10    124.25 o 
   7   7   2     1871.86     2239.41    225.53 o 
   8   7   2        4.18      148.04    186.94 o 
   9   7   2       10.75       45.75    108.99 o 
  10   7   2       80.52       75.69    106.86 o 
  11   7   2        2.46       -8.28     98.73 o 
 -11   8   2       30.65      -75.47     93.08 o 
 -10   8   2      523.62      508.92    156.03 o 
  -9   8   2      821.66      724.13    192.15 o 
  -8   8   2      600.78      695.98    155.78 o 
  -7   8   2      144.78      130.60    127.12 o 
  -6   8   2     1122.52     1532.67    177.95 o 
  -5   8   2     3242.86     3024.50    208.84 o 
  -4   8   2     1995.10     1970.61    129.46 o 
  -3   8   2     2109.26     2184.16    130.08 o 
  -2   8   2     1875.91     1798.59     76.42 o 
  -1   8   2      591.93      499.62     42.93 o 
   0   8   2     4088.54     4076.80     98.32 o 
   1   8   2       41.46       -8.89     36.28 o 
   2   8   2     1814.20     2007.67     77.06 o 
   3   8   2      604.60      713.01     60.19 o 
   4   8   2     3732.25     4242.54    152.60 o 
   5   8   2     3273.30     3367.41    141.57 o 
   6   8   2      415.01      261.91    122.23 o 
   7   8   2       54.94       22.66    107.74 o 
   8   8   2      138.11      127.65    119.54 o 
   9   8   2      203.96      203.09    130.05 o 
  10   8   2      356.74      251.05    122.54 o 
  11   8   2       12.27        2.34    101.57 o 
 -11   9   2        1.67     -100.65    124.81 o 
 -10   9   2      490.06      464.16    181.56 o 
  -9   9   2        3.70      -53.65    112.99 o 
  -8   9   2      127.24      137.97    123.10 o 
  -7   9   2      294.94      202.54    128.03 o 
  -6   9   2       33.90      -42.49    124.26 o 
  -5   9   2       66.70       82.46     97.52 o 
  -4   9   2      729.45      823.58     96.96 o 
  -3   9   2        0.73      -15.23     43.64 o 
  -2   9   2     3149.11     3178.47    106.18 o 
  -1   9   2      578.80      532.08     45.04 o 
   0   9   2     2146.71     2252.83     74.07 o 
   1   9   2      481.34      491.08     48.46 o 
   2   9   2      305.47      493.79     57.67 o 
   3   9   2     1093.66     1059.43     67.88 o 
   4   9   2      158.47      172.41     51.93 o 
   5   9   2        3.94      -24.47    232.86 o 
   6   9   2      383.97      376.14    150.20 o 
   7   9   2      102.91      157.76    113.03 o 
   8   9   2       65.65       43.15    113.19 o 
   9   9   2       35.46      -74.25    109.56 o 
  10   9   2        5.37      -21.07    113.68 o 
  11   9   2       17.65       81.86    109.07 o 
 -11  10   2      323.09      133.44    117.14 o 
 -10  10   2      344.35      509.32    169.79 o 
  -9  10   2      317.81      134.57    149.94 o 
  -8  10   2      146.22       56.45    141.55 o 
  -7  10   2       49.21       76.82    116.50 o 
  -6  10   2      300.58      283.99    120.96 o 
  -5  10   2     2523.97     2439.94    213.44 o 
  -4  10   2     2549.51     2587.88    173.45 o 
  -3  10   2     1875.18     1819.86    153.56 o 
  -2  10   2        0.88      -29.30     30.23 o 
  -1  10   2     7609.33     7879.24    233.65 o 
   0  10   2     3810.79     3908.47     96.54 o 
   1  10   2     1153.22     1308.84     66.13 o 
   2  10   2        2.59      -50.65     36.61 o 
   3  10   2      531.53      534.97     57.95 o 
   4  10   2     1287.67     1283.85     90.77 o 
   5  10   2     2992.65     3043.95    167.58 o 
   6  10   2     1609.73     1833.96    202.41 o 
   7  10   2      233.32      147.76    115.16 o 
   8  10   2        3.55     -140.60     98.40 o 
   9  10   2      415.94      593.58    248.53 o 
  10  10   2      120.84      127.32    113.35 o 
 -10  11   2        1.52      106.02    128.72 o 
  -9  11   2        1.21       32.98    122.29 o 
  -8  11   2       48.99       27.76    121.82 o 
  -7  11   2      307.57      256.60    159.96 o 
  -6  11   2       52.57       31.15    139.00 o 
  -5  11   2        8.81      -25.71     98.90 o 
  -4  11   2      132.17      129.99     97.56 o 
  -3  11   2      120.07      -16.79     82.12 o 
  -2  11   2      243.22      137.84     51.60 o 
  -1  11   2       12.00       18.11     43.68 o 
   0  11   2      194.68      192.25     46.35 o 
   1  11   2     2074.87     1967.20     78.45 o 
   2  11   2      203.33      238.39     49.06 o 
   3  11   2      636.06      612.12     84.01 o 
   4  11   2      835.71      874.42     90.05 o 
   5  11   2     1386.40     1544.62    143.32 o 
   6  11   2       13.29       73.96    112.59 o 
   7  11   2       35.16      -18.79    124.20 o 
   8  11   2      264.16      307.51    146.25 o 
   9  11   2       17.03      -41.03    111.01 o 
  10  11   2       12.97      -60.51     91.69 o 
 -10  12   2       59.92       38.43    124.61 o 
  -9  12   2      399.13      478.00    186.05 o 
  -8  12   2       62.57      -50.83    112.70 o 
  -7  12   2       10.16      -98.48    142.62 o 
  -6  12   2      821.67      822.31    130.14 o 
  -5  12   2      952.06     1032.08    133.38 o 
  -4  12   2     1408.56     1380.95    130.39 o 
  -3  12   2      646.15      605.80     84.34 o 
  -2  12   2      167.12       26.31     59.18 o 
  -1  12   2      548.91      638.44     81.16 o 
   0  12   2     1561.40     1544.76     74.88 o 
   1  12   2      830.25      850.35     64.12 o 
   2  12   2       15.59      -14.30     53.26 o 
   3  12   2      992.97     1058.17     91.71 o 
   4  12   2     5132.10     6298.64    340.31 o 
   5  12   2      652.93      677.93     87.75 o 
   6  12   2       93.55       45.73    112.62 o 
   7  12   2       83.61       16.52    108.93 o 
   8  12   2       35.20       89.87    120.66 o 
   9  12   2      895.38      889.74    177.26 o 
  10  12   2      678.17      666.50    182.61 o 
  -9  13   2        3.50      -46.68    116.88 o 
  -8  13   2       84.17       50.17    127.30 o 
  -7  13   2       41.23      125.88    135.24 o 
  -6  13   2      463.37      341.70    126.16 o 
  -5  13   2       14.01      -21.91     91.54 o 
  -4  13   2       88.75      131.61    106.34 o 
  -3  13   2        6.68      -19.65     68.64 o 
  -2  13   2        1.64      -57.93     68.61 o 
  -1  13   2      243.25      196.40     66.12 o 
   0  13   2       54.98       47.92     67.32 o 
   1  13   2     1054.53     1016.84     80.28 o 
   2  13   2      515.33      616.62     73.94 o 
   3  13   2        8.70      -28.52     57.08 o 
   4  13   2       65.29       48.46     61.03 o 
   5  13   2      654.32      627.67     91.68 o 
   6  13   2       15.94      -14.52    124.20 o 
   7  13   2       31.23        6.45    110.31 o 
   8  13   2        7.68       20.75    114.70 o 
   9  13   2       12.67       63.24    127.14 o 
  -9  14   2       71.09      245.76    134.62 o 
  -8  14   2       69.24      -66.95    115.74 o 
  -7  14   2       20.17       12.05    121.69 o 
  -6  14   2      805.65      795.47    138.29 o 
  -5  14   2      705.94      788.81    122.88 o 
  -4  14   2      402.67      386.67     88.37 o 
  -3  14   2       26.40      -58.29     63.42 o 
  -2  14   2      995.69     1035.65    101.97 o 
  -1  14   2     2832.67     3163.81    148.95 o 
   0  14   2       65.73       17.46     80.65 o 
   1  14   2     2229.56     2330.53    157.74 o 
   2  14   2        1.94       -1.65     68.54 o 
   3  14   2      141.33      142.99     68.69 o 
   4  14   2     1025.52      764.82     92.54 o 
   5  14   2      192.32      137.64     88.10 o 
   6  14   2      647.79      631.86    146.32 o 
   7  14   2       11.88      -19.71    127.94 o 
   8  14   2      254.43      286.71    127.78 o 
   9  14   2      168.03      171.47    170.73 o 
  -8  15   2        5.31      -11.35    102.38 o 
  -7  15   2      171.29      128.50    124.83 o 
  -6  15   2      182.71      154.93    147.67 o 
  -5  15   2       78.37       71.26    103.93 o 
  -4  15   2        0.13       -0.90     73.92 o 
  -3  15   2       76.62       61.89     81.91 o 
  -2  15   2      851.10      807.77     97.48 o 
  -1  15   2       74.25       82.44     90.83 o 
   0  15   2      270.96      281.07    109.46 o 
   1  15   2       48.28       10.62     81.40 o 
   2  15   2      109.94       68.31    102.45 o 
   3  15   2      182.05      188.60     95.86 o 
   4  15   2      249.35      305.81     92.94 o 
   5  15   2      150.93       79.87     80.72 o 
   6  15   2      138.59       52.94    102.49 o 
   7  15   2      101.82      -44.41     91.55 o 
   8  15   2       53.28       -2.59     96.02 o 
  -8  16   2      126.95       35.13    102.29 o 
  -7  16   2       71.45       39.56    106.75 o 
  -6  16   2      258.61      301.90    111.45 o 
  -5  16   2      563.14      507.63     88.13 o 
  -4  16   2      604.56      514.25     92.45 o 
  -3  16   2     1019.15     1029.90    113.46 o 
  -2  16   2        8.98      -14.05     77.62 o 
  -1  16   2      269.69      175.23     98.76 o 
   0  16   2     1158.66     1135.98    162.25 o 
   1  16   2      434.07      338.77    121.08 o 
   2  16   2      446.36      351.81    123.86 o 
   3  16   2       24.68       -0.71    122.10 o 
   4  16   2       32.87       38.71     90.16 o 
   5  16   2      642.26      536.37    125.15 o 
   6  16   2      267.25      120.98     69.55 o 
   7  16   2        5.49     -135.07    137.23 o 
  -7  17   2        9.34     -133.87    114.75 o 
  -6  17   2       53.41       80.38     62.12 o 
  -5  17   2       10.97       26.31     83.84 o 
  -4  17   2        0.53        9.42     76.97 o 
  -3  17   2        7.56       30.73     94.66 o 
  -2  17   2       56.35       81.98    109.61 o 
  -1  17   2       30.83       35.30    112.56 o 
   0  17   2        8.52      -75.29    127.49 o 
   1  17   2        6.41      -11.51    113.99 o 
   2  17   2       78.74      148.55    104.64 o 
   3  17   2      213.03      122.55    119.79 o 
   4  17   2      140.72      120.74    105.72 o 
   5  17   2       58.12       46.42     80.61 o 
   6  17   2        5.75        8.52     57.97 o 
  -6  18   2       17.44      -33.65     56.07 o 
  -5  18   2      293.73      234.76    103.82 o 
  -4  18   2      313.58      212.29    139.53 o 
  -3  18   2       29.87       32.62    106.97 o 
  -2  18   2      181.61      184.07    119.04 o 
  -1  18   2      151.77       69.28    143.14 o 
   0  18   2      567.05      352.36    139.09 o 
   1  18   2      388.58      382.57    127.74 o 
   2  18   2      130.95       18.46    108.06 o 
   3  18   2       45.68       17.33    108.50 o 
   4  18   2       85.29      139.30    126.96 o 
   5  18   2      106.80      191.62    107.51 o 
  -5  19   2       42.84       38.14     79.67 o 
  -4  19   2        0.15      -53.00     87.74 o 
  -3  19   2       46.52       15.73    112.92 o 
  -2  19   2      238.55      167.60    111.43 o 
  -1  19   2       18.05       11.41    138.16 o 
   0  19   2       76.49       45.66    106.42 o 
   1  19   2        0.60      -37.82    100.98 o 
   2  19   2       43.07      -52.12     86.73 o 
   3  19   2      252.90      184.18    120.22 o 
   4  19   2       33.96      -30.17     91.63 o 
  -3  20   2       27.53      131.75    125.05 o 
  -2  20   2       43.43      -18.35     92.77 o 
  -1  20   2      125.76      103.67    113.33 o 
   0  20   2      377.90      220.29    145.06 o 
   1  20   2      183.27      150.67    126.16 o 
   2  20   2        7.56      -43.72     80.97 o 
 -12   1   3      250.70      201.97    102.58 o 
 -11   1   3      619.46      688.26    105.86 o 
 -10   1   3      180.01      102.09     78.57 o 
  -9   1   3      116.05      144.81     81.32 o 
  -8   1   3       42.36       64.91     68.22 o 
  -7   1   3     7384.12     7682.74    197.39 o 
  -6   1   3     2962.95     2976.02    118.45 o 
  -5   1   3       76.11       79.91     42.50 o 
  -4   1   3     4656.21     4786.04    228.96 o 
  -3   1   3       62.64      176.17     36.77 o 
  -2   1   3    22344.36    24521.44    437.01 o 
  -1   1   3    19780.29    19388.07    446.29 o 
   0   1   3       17.80        9.74     25.38 o 
   1   1   3    20592.89    18644.86    703.97 o 
   2   1   3    17668.93    17860.92   1186.71 o 
   3   1   3      876.52      784.65    142.09 o 
   4   1   3       11.14      -38.47     62.62 o 
   5   1   3      158.91       66.00     59.54 o 
   6   1   3      862.99      804.67    112.06 o 
   7   1   3     2303.20     2251.65    168.05 o 
   8   1   3     2970.52     3262.89    221.01 o 
   9   1   3       10.98       40.07    105.31 o 
  10   1   3      187.11      223.95    109.06 o 
  11   1   3      572.23      647.56    169.53 o 
  12   1   3      534.57      638.15    178.31 o 
 -12   2   3        1.82       38.83    102.77 o 
 -11   2   3       29.99       37.09     94.22 o 
 -10   2   3      192.58      122.29     79.57 o 
  -9   2   3       97.19       84.51     68.62 o 
  -8   2   3        0.02      -71.62     74.40 o 
  -7   2   3        6.04       56.19    159.92 o 
  -6   2   3      510.73      598.67     83.41 o 
  -5   2   3      312.74      274.93     67.38 o 
  -4   2   3     1989.59     1938.02     78.12 o 
  -3   2   3      191.50      113.94     36.75 o 
  -2   2   3    11366.95    11007.26    313.24 o 
  -1   2   3    41286.30    42949.91    261.75 o 
   0   2   3      719.40      692.93     39.12 o 
   1   2   3    14572.26    15465.99    352.76 o 
   2   2   3     1833.96     1722.35     75.03 o 
   3   2   3     2011.35     2031.08    139.39 o 
   4   2   3      535.78      475.13     69.83 o 
   5   2   3      383.67      343.08     76.33 o 
   6   2   3      523.85      659.87    104.12 o 
   7   2   3      976.74      953.15    134.47 o 
   8   2   3      169.75      200.11    118.53 o 
   9   2   3        2.61        5.40    134.53 o 
  10   2   3       67.03       73.42     97.85 o 
  11   2   3        6.65      -77.80    104.62 o 
  12   2   3        0.17       37.66     79.48 o 
 -12   3   3      605.10      413.60    112.87 o 
 -11   3   3      532.45      572.22    121.76 o 
 -10   3   3      211.94      247.43    100.83 o 
  -9   3   3       75.87       61.06     68.86 o 
  -8   3   3     3676.94     3862.64    186.24 o 
  -7   3   3     1905.96     2044.85    128.71 o 
  -6   3   3     4291.94     4142.61    153.73 o 
  -5   3   3      871.04      898.61     80.14 o 
  -4   3   3        6.46      -20.97     42.59 o 
  -3   3   3     6259.40     5887.28    126.84 o 
  -2   3   3    11605.96    11189.72    353.91 o 
  -1   3   3       92.27       64.30     25.23 o 
   0   3   3      626.72      538.49     36.62 o 
   1   3   3     8325.28     9943.33    798.88 o 
   2   3   3       42.49       34.01     39.27 o 
   3   3   3    23183.40    21059.16   1553.02 o 
   4   3   3      234.04      301.52     64.73 o 
   5   3   3      324.99      276.22     83.11 o 
   6   3   3     1464.29     1517.51    158.30 o 
   7   3   3     2097.19     2276.66    174.61 o 
   8   3   3      272.49      361.56    100.55 o 
   9   3   3      132.83      133.90    106.16 o 
  10   3   3       65.52      108.07    133.69 o 
  11   3   3      704.88      618.14    242.58 o 
  12   3   3      261.74      203.48    184.23 o 
 -12   4   3       45.60       18.47     96.71 o 
 -11   4   3       39.09       22.90     94.85 o 
 -10   4   3      297.79      296.52     95.76 o 
  -9   4   3       10.14      -88.10    102.70 o 
  -8   4   3       43.91        6.33     73.32 o 
  -7   4   3      157.82      149.08     71.33 o 
  -6   4   3     1175.21     1118.25     92.15 o 
  -5   4   3     2649.53     2699.02    116.38 o 
  -4   4   3       20.36      -32.70     49.43 o 
  -3   4   3      178.71      217.48     83.10 o 
  -2   4   3      707.63      685.94     65.43 o 
  -1   4   3    13396.41    10584.71   1228.48 o 
   0   4   3    12735.16    15884.75    896.36 o 
   1   4   3       89.60       44.16     33.33 o 
   2   4   3     9408.89    10853.49    413.90 o 
   3   4   3     2469.05     2428.92    159.47 o 
   4   4   3      159.71       93.37     58.37 o 
   5   4   3        7.21       11.35     59.71 o 
   6   4   3        0.45      -44.11     72.94 o 
   7   4   3      501.71      355.41    101.04 o 
   8   4   3       97.23      104.45     82.56 o 
   9   4   3      532.04      435.26    126.70 o 
  10   4   3        3.28       17.19    115.37 o 
  11   4   3       61.49       99.40     98.87 o 
 -12   5   3      102.34       92.00     96.28 o 
 -11   5   3      237.31      466.49    119.17 o 
 -10   5   3      930.61     1022.89    190.03 o 
  -9   5   3      419.83      391.39    153.01 o 
  -8   5   3     1446.79     1733.25    306.34 o 
  -7   5   3     1720.79     1672.72    142.36 o 
  -6   5   3     1119.00     1154.59     97.70 o 
  -5   5   3       11.24       24.62     49.28 o 
  -4   5   3     1774.62     1900.03     85.41 o 
  -3   5   3     6951.10     6182.18    208.67 o 
  -2   5   3      634.15      598.96     66.40 o 
  -1   5   3       87.28       53.01     33.62 o 
   0   5   3        2.31      -15.29     33.47 o 
   1   5   3     5309.58     5627.54    268.60 o 
   2   5   3    20112.33    25197.44    970.77 o 
   3   5   3    11513.54    11337.13    336.19 o 
   4   5   3      687.53      717.88    105.14 o 
   5   5   3      252.46      245.77     63.37 o 
   6   5   3      741.04      703.78    106.52 o 
   7   5   3     3476.81     3267.43    574.85 o 
   8   5   3     2657.26     2863.90    168.21 o 
   9   5   3       10.74      -59.83    109.12 o 
  10   5   3        5.97      -28.65     79.15 o 
  11   5   3       43.28      -59.26     64.64 o 
 -12   6   3       29.10       36.09     79.20 o 
 -11   6   3       48.20       70.22    124.60 o 
 -10   6   3       75.82      253.27    147.12 o 
  -9   6   3       43.98       76.35    117.40 o 
  -8   6   3        6.62       22.39    107.77 o 
  -7   6   3       26.42       51.61    129.22 o 
  -6   6   3     1198.40     1451.55    164.59 o 
  -5   6   3      248.65      175.25     73.65 o 
  -4   6   3     7435.03     8052.26    213.12 o 
  -3   6   3     1396.42     1456.28     93.30 o 
  -2   6   3       30.26      -11.10     44.90 o 
  -1   6   3     1422.94     1259.88     61.94 o 
   0   6   3     1665.93     2163.97     83.79 o 
   1   6   3     1531.76     2401.28    140.78 o 
   2   6   3      303.81      395.16     74.03 o 
   3   6   3     1590.05     1700.66    112.61 o 
   4   6   3      281.99      262.52     57.42 o 
   5   6   3      201.09      189.25     61.21 o 
   6   6   3      180.93      184.04     68.80 o 
   7   6   3      128.63      169.07    129.50 o 
   8   6   3      211.19      212.70    125.96 o 
   9   6   3      178.46      296.42    147.31 o 
  10   6   3       44.97       40.83     92.61 o 
  11   6   3       32.90      -20.41     93.75 o 
 -12   7   3      353.40      271.97    124.92 o 
 -11   7   3     1941.77     1916.45    546.22 o 
 -10   7   3      356.73      356.75    233.40 o 
  -9   7   3       70.66      118.94    121.91 o 
  -8   7   3      145.31      171.81    123.01 o 
  -7   7   3     1469.81     1573.12    198.30 o 
  -6   7   3     8639.91     8901.89    461.40 o 
  -5   7   3       81.81      179.83     94.74 o 
  -4   7   3      123.90       74.17     63.33 o 
  -3   7   3     7109.01     6158.04    398.58 o 
  -2   7   3     7204.67     7191.87    198.47 o 
  -1   7   3     4256.76     4498.26    109.46 o 
   0   7   3      986.11     1036.77     58.79 o 
   1   7   3      254.76      170.87     37.92 o 
   2   7   3    13726.86    19281.91   1874.16 o 
   3   7   3     3492.05     3600.10    152.82 o 
   4   7   3     7498.38     8808.51    236.87 o 
   5   7   3       32.07       75.63     84.05 o 
   6   7   3      458.25      701.04     88.82 o 
   7   7   3     5896.74     7049.08    338.14 o 
   8   7   3       26.24       80.59    108.50 o 
   9   7   3      590.55      639.62    143.73 o 
  10   7   3       87.81       57.26    113.94 o 
  11   7   3       36.29       28.94     87.08 o 
 -11   8   3       48.97      131.89    134.26 o 
 -10   8   3       70.78       32.16    125.63 o 
  -9   8   3        3.51       15.84    181.53 o 
  -8   8   3      406.72      369.22    170.13 o 
  -7   8   3       23.31      -41.27    127.54 o 
  -6   8   3      710.51      660.52    147.08 o 
  -5   8   3     3385.53     3531.93    220.91 o 
  -4   8   3     2984.38     3135.76    167.07 o 
  -3   8   3      620.42      594.22     87.40 o 
  -2   8   3      435.94      295.53     48.35 o 
  -1   8   3      562.43      591.27     42.70 o 
   0   8   3     8443.96    10113.93    690.30 o 
   1   8   3      106.14       75.66     38.68 o 
   2   8   3     2363.33     3071.39    306.13 o 
   3   8   3      357.29      438.75     53.75 o 
   4   8   3      317.16      381.52     56.68 o 
   5   8   3       93.65       57.08     53.25 o 
   6   8   3       40.15      -35.24    125.91 o 
   7   8   3      107.61      208.87    118.58 o 
   8   8   3       44.92       57.50    123.35 o 
   9   8   3       96.30      172.06    118.88 o 
  10   8   3      182.36      164.76    106.89 o 
  11   8   3        2.02      -54.70     67.66 o 
 -11   9   3        4.96      -77.55    109.40 o 
 -10   9   3      592.56      748.64    192.94 o 
  -9   9   3      446.41      318.73    158.31 o 
  -8   9   3      639.17      741.72    178.41 o 
  -7   9   3     1501.74     1839.99    223.23 o 
  -6   9   3      727.63      646.87    151.00 o 
  -5   9   3       77.02       76.01     80.15 o 
  -4   9   3       42.29      101.03     72.79 o 
  -3   9   3     2641.09     2723.38    141.49 o 
  -2   9   3     6935.89     6807.56    215.39 o 
  -1   9   3      993.15     1035.19     53.82 o 
   0   9   3       43.82       50.06     36.02 o 
   1   9   3      209.58      290.49     43.68 o 
   2   9   3     1192.40     1236.22     76.74 o 
   3   9   3     3772.99     4659.33    332.38 o 
   4   9   3      992.86     1121.53     80.33 o 
   5   9   3        0.01      -71.83    102.59 o 
   6   9   3      333.70      456.38    124.30 o 
   7   9   3      432.47      465.19    148.61 o 
   8   9   3      642.75      767.01    218.81 o 
   9   9   3      115.17       98.45    123.18 o 
  10   9   3       14.18       14.60     98.92 o 
 -11  10   3      131.23      -67.71    111.38 o 
 -10  10   3        4.86      -57.41    108.61 o 
  -9  10   3        6.23       -6.99    120.50 o 
  -8  10   3       30.93      -73.38    131.23 o 
  -7  10   3       14.28       33.16    132.00 o 
  -6  10   3       34.16       32.12    140.44 o 
  -5  10   3      100.85       25.24     87.88 o 
  -4  10   3      163.99       85.29     87.27 o 
  -3  10   3        1.38      -15.00     75.87 o 
  -2  10   3       37.45       -6.89     38.58 o 
  -1  10   3      322.79      308.85     42.96 o 
   0  10   3      120.30      115.57     48.66 o 
   1  10   3      787.03      826.66     66.93 o 
   2  10   3      109.15      105.84     43.25 o 
   3  10   3       34.02       79.53     52.34 o 
   4  10   3       15.12      -28.13     56.51 o 
   5  10   3       84.47       97.66    108.86 o 
   6  10   3      498.23      523.26    130.32 o 
   7  10   3     1087.16     1262.74    177.51 o 
   8  10   3      220.94      172.29    114.64 o 
   9  10   3        8.01       37.57     88.42 o 
  10  10   3        3.55      -21.46     94.71 o 
 -10  11   3       64.76       89.32    153.89 o 
  -9  11   3       16.55      -64.29    154.00 o 
  -8  11   3      364.09      276.46    139.05 o 
  -7  11   3      549.62      764.47    185.28 o 
  -6  11   3      658.52      658.82    116.22 o 
  -5  11   3      349.37      219.25     84.63 o 
  -4  11   3      113.72      128.58     90.38 o 
  -3  11   3     1962.13     1806.81    148.45 o 
  -2  11   3     5190.22     5247.25    166.79 o 
  -1  11   3     2530.12     2741.16    111.90 o 
   0  11   3      347.86      332.02     49.46 o 
   1  11   3      576.61      596.97     55.84 o 
   2  11   3     1048.29     1161.94    106.96 o 
   3  11   3     2561.45     3063.53    218.40 o 
   4  11   3     1078.60     1110.69    146.76 o 
   5  11   3      840.33      702.07     86.41 o 
   6  11   3      177.81      171.40    121.54 o 
   7  11   3      337.72      317.92    116.11 o 
   8  11   3     1200.76     1166.12    425.20 o 
   9  11   3      179.67      138.03    111.10 o 
  10  11   3        0.17        5.48     96.65 o 
 -10  12   3        0.26      -58.25    100.99 o 
  -9  12   3       78.99      -25.85    117.06 o 
  -8  12   3       41.31      -11.50    110.07 o 
  -7  12   3       66.19        3.42    122.48 o 
  -6  12   3       45.07       70.43    109.58 o 
  -5  12   3       33.98      -25.06     80.59 o 
  -4  12   3        4.99       28.11     90.54 o 
  -3  12   3      205.04      225.45     78.64 o 
  -2  12   3      539.61      513.07     79.02 o 
  -1  12   3      445.08      369.49     76.08 o 
   0  12   3      931.69      998.66     81.25 o 
   1  12   3       19.99        1.61     44.24 o 
   2  12   3       66.92       59.91     56.36 o 
   3  12   3      510.02      598.40     73.90 o 
   4  12   3      507.26      534.71    103.82 o 
   5  12   3       11.06      -19.31     61.16 o 
   6  12   3       98.74      138.48    103.34 o 
   7  12   3        5.34       29.28     96.89 o 
   8  12   3        0.29       34.35    115.93 o 
   9  12   3       36.31       38.35     91.35 o 
 -10  13   3       58.97       16.07    129.25 o 
  -9  13   3       36.62       75.86    123.04 o 
  -8  13   3       61.77       48.96    113.44 o 
  -7  13   3     2188.48     2467.98    349.02 o 
  -6  13   3      204.85      239.57    110.19 o 
  -5  13   3       57.79       22.65     84.88 o 
  -4  13   3      269.45      182.33     98.78 o 
  -3  13   3       29.97       22.26     75.30 o 
  -2  13   3     4269.91     4074.96    162.36 o 
  -1  13   3     2971.81     3063.46    141.06 o 
   0  13   3       34.91       59.08     72.61 o 
   1  13   3      264.68      298.68     75.30 o 
   2  13   3      776.34      736.32    104.94 o 
   3  13   3     2072.95     2358.32    288.99 o 
   4  13   3      151.80       90.40     58.82 o 
   5  13   3      134.53      144.90     69.57 o 
   6  13   3      365.85      549.93    136.29 o 
   7  13   3      274.71      289.98    120.56 o 
   8  13   3      485.61      371.23    120.46 o 
   9  13   3      182.57      166.18    112.45 o 
  -9  14   3       12.71      -57.33    102.43 o 
  -8  14   3      212.69      152.38    150.79 o 
  -7  14   3       72.70      -32.98    108.93 o 
  -6  14   3        6.06     -104.51     95.04 o 
  -5  14   3        1.58      -47.20     82.45 o 
  -4  14   3       57.42       84.48     63.63 o 
  -3  14   3       76.22       68.35     82.49 o 
  -2  14   3      466.51      371.53     77.48 o 
  -1  14   3     3890.61     4080.32    167.88 o 
   0  14   3       26.86      -31.66     57.90 o 
   1  14   3       66.21       14.77    117.55 o 
   2  14   3      216.56      164.02     72.99 o 
   3  14   3       92.41      128.47     81.61 o 
   4  14   3        5.38      -64.88     63.25 o 
   5  14   3      105.07       98.32     59.63 o 
   6  14   3      170.30      143.79    130.92 o 
   7  14   3       62.80        8.95    127.54 o 
   8  14   3       18.31      -82.77     86.39 o 
  -8  15   3       76.90     -103.35    122.42 o 
  -7  15   3      247.58      185.94    131.65 o 
  -6  15   3      742.57      894.78    142.47 o 
  -5  15   3      182.19      126.21    102.62 o 
  -4  15   3      692.79      658.51     94.38 o 
  -3  15   3      282.65      374.83     94.98 o 
  -2  15   3      532.59      532.26     98.49 o 
  -1  15   3      857.61      885.07    148.92 o 
   0  15   3      695.68      728.68    131.07 o 
   1  15   3      448.00      504.93    111.41 o 
   2  15   3      546.50      654.60    109.41 o 
   3  15   3      633.35      646.42     91.47 o 
   4  15   3       54.00       38.82     81.46 o 
   5  15   3       17.66      -81.84     62.68 o 
   6  15   3      373.16      394.40    207.47 o 
   7  15   3      429.50      222.59    146.95 o 
   8  15   3      281.35      283.40    135.91 o 
  -8  16   3       36.43      -21.33     90.95 o 
  -7  16   3       78.73       13.89    117.40 o 
  -6  16   3       19.22       -6.96    107.52 o 
  -5  16   3       21.98       76.78     85.69 o 
  -4  16   3      109.66      108.43     76.72 o 
  -3  16   3       58.44       52.59     74.82 o 
  -2  16   3       68.26       54.91     81.18 o 
  -1  16   3       33.18       -7.65     85.25 o 
   0  16   3      303.48      398.39    110.83 o 
   1  16   3      152.38      108.56    106.49 o 
   2  16   3        2.15      -93.70     85.58 o 
   3  16   3        7.16       57.30    108.96 o 
   4  16   3      332.19      204.99     97.84 o 
   5  16   3       10.04       27.96     78.88 o 
   6  16   3      172.00       83.85     65.87 o 
   7  16   3        3.80      -71.32    131.83 o 
  -7  17   3      111.47      110.37     91.71 o 
  -6  17   3      179.97      124.77     78.01 o 
  -5  17   3        1.87        4.18     72.65 o 
  -4  17   3       18.44       75.99     83.56 o 
  -3  17   3      499.36      598.43    118.30 o 
  -2  17   3       37.17      129.82     81.34 o 
  -1  17   3      134.73        5.10    115.58 o 
   0  17   3       65.55       49.85    114.24 o 
   1  17   3       42.44      -55.79    109.14 o 
   2  17   3      464.05      434.46    131.00 o 
   3  17   3      267.32      375.85    123.97 o 
   4  17   3       23.11       24.85    135.61 o 
   5  17   3       68.89      102.76     80.20 o 
   6  17   3      180.86       90.32     64.81 o 
  -6  18   3       17.97       26.01     68.43 o 
  -5  18   3      114.43       79.17     68.85 o 
  -4  18   3      153.50      190.81    106.19 o 
  -3  18   3      152.14       23.94    109.67 o 
  -2  18   3        0.06      -93.47    104.34 o 
  -1  18   3      558.64      568.68    141.50 o 
   0  18   3      170.57      246.99    120.61 o 
   1  18   3      125.09       45.31    111.16 o 
   2  18   3       26.56      -60.62     95.06 o 
   3  18   3       14.58      -18.20     82.34 o 
   4  18   3       65.54      -16.44     78.22 o 
   5  18   3      221.95       27.64     86.55 o 
  -4  19   3       15.21       16.44    106.81 o 
  -3  19   3      615.36      402.60    157.76 o 
  -2  19   3      267.69      258.65    143.42 o 
  -1  19   3       72.28       50.20    104.31 o 
   0  19   3        1.32     -137.87    122.54 o 
   1  19   3       76.10       86.18    109.59 o 
   2  19   3      358.69      265.33    117.92 o 
   3  19   3       90.63       42.75    105.81 o 
   4  19   3      110.59       30.21     83.67 o 
  -2  20   3       10.50        9.41    105.89 o 
  -1  20   3        0.42       25.75    102.55 o 
   0  20   3       81.52       20.41    105.14 o 
   1  20   3        8.80       55.49     91.92 o 
   2  20   3      174.10       75.25    103.95 o 
 -12   0   4       29.78      -59.51    107.43 o 
 -11   0   4      288.74      355.22    150.76 o 
 -10   0   4     1409.38     1527.99    193.85 o 
  -9   0   4     3822.49     4262.78    255.58 o 
  -8   0   4     2237.10     2433.00    194.67 o 
  -7   0   4       23.75      -27.00     81.08 o 
  -6   0   4      948.35      775.09    113.84 o 
  -5   0   4      190.52      124.34     69.70 o 
  -4   0   4     6108.46     6031.64    264.19 o 
  -3   0   4    89766.78    95272.57   1196.71 o 
  -2   0   4   111579.68   124485.91    797.04 o 
  -1   0   4    26194.02    29017.31    307.62 o 
   0   0   4     1119.72      780.59     69.48 o 
   1   0   4      797.54      562.90     57.29 o 
   2   0   4     2250.43     2493.91    157.76 o 
   3   0   4     7016.64     7490.38    285.27 o 
   4   0   4     3452.40     2872.10    192.34 o 
   5   0   4      473.74      367.39    105.89 o 
   6   0   4     3118.15     3243.81    248.53 o 
   7   0   4     1557.56     1391.75    199.90 o 
   8   0   4      121.92      193.42    164.24 o 
   9   0   4      546.08      556.48    178.29 o 
  10   0   4     1213.12     1146.46    231.24 o 
  11   0   4      105.96      255.01    199.90 o 
 -12   1   4        2.63      -62.07    107.26 o 
 -11   1   4      127.31       87.82     82.65 o 
 -10   1   4        4.34       24.30     83.21 o 
  -9   1   4       67.88       81.38     81.28 o 
  -8   1   4      554.68      394.66     85.20 o 
  -7   1   4     1345.26     1361.37     99.54 o 
  -6   1   4      208.81      226.36     58.92 o 
  -5   1   4      468.97      467.99     60.29 o 
  -4   1   4     4360.48     4162.02    174.68 o 
  -3   1   4    17338.59    17464.98    310.99 o 
  -2   1   4     1240.16     1606.43    365.77 o 
  -1   1   4     8164.40     7925.46    125.95 o 
   0   1   4     1031.16      974.62     39.79 o 
   1   1   4     2418.94     2431.65     84.53 o 
   2   1   4      349.80      313.77     50.29 o 
   3   1   4     5476.74     5589.76    468.42 o 
   4   1   4     4578.01     5110.78    196.75 o 
   5   1   4     1150.30     1098.54    107.25 o 
   6   1   4       31.15       72.28     87.52 o 
   7   1   4        0.21       33.16     74.49 o 
   8   1   4        3.26      -12.60     79.08 o 
   9   1   4       39.75      -51.93     97.08 o 
  10   1   4       29.26      -71.22    163.16 o 
  11   1   4        1.16     -176.94    117.96 o 
 -12   2   4        3.05      -34.63    108.66 o 
 -11   2   4        1.31      132.89    103.11 o 
 -10   2   4      889.96     1055.04    119.66 o 
  -9   2   4      997.63     1258.77    115.85 o 
  -8   2   4     2562.37     2826.56    139.83 o 
  -7   2   4      115.55       92.50     65.06 o 
  -6   2   4     1212.10     1390.91     91.53 o 
  -5   2   4     4971.55     4785.71    130.37 o 
  -4   2   4     6821.64     6404.29    137.99 o 
  -3   2   4      204.48      288.04     56.32 o 
  -2   2   4    24504.73    22471.09    965.05 o 
  -1   2   4    17447.30    15936.47    591.10 o 
   0   2   4     1468.68     1643.95    101.85 o 
   1   2   4     2839.82     1992.85    182.79 o 
   2   2   4     2093.87     1981.37     90.06 o 
   3   2   4     4532.17     4615.75    171.32 o 
   4   2   4      418.91      438.30     70.92 o 
   5   2   4     3399.73     3003.91    160.95 o 
   6   2   4     1652.34     1584.30    138.30 o 
   7   2   4      143.52      180.17     91.11 o 
   8   2   4       58.19       -6.05     95.37 o 
   9   2   4      334.56      297.81    129.54 o 
  10   2   4      798.06      761.71    142.28 o 
  11   2   4      239.36      263.29    124.73 o 
 -12   3   4       11.10      -39.90    104.24 o 
 -11   3   4        2.09      -31.01    105.84 o 
 -10   3   4      110.03       34.20     83.10 o 
  -9   3   4      706.14      712.77    101.58 o 
  -8   3   4       10.84     -105.24     70.16 o 
  -7   3   4        2.49      -54.04     56.05 o 
  -6   3   4      117.58       65.91     67.22 o 
  -5   3   4     1501.92     1457.44     78.99 o 
  -4   3   4      641.97      550.90     52.64 o 
  -3   3   4        1.49      -18.02     32.30 o 
  -2   3   4     2089.23     2086.36     55.11 o 
  -1   3   4      354.32      270.71     37.91 o 
   0   3   4      456.93      496.80     36.48 o 
   1   3   4     1926.35     1656.82    100.91 o 
   2   3   4     2188.68     1575.00    120.32 o 
   3   3   4      116.21       12.55     47.87 o 
   4   3   4       80.60       10.11     54.78 o 
   5   3   4      509.56      370.06     82.14 o 
   6   3   4      111.89      126.06     74.42 o 
   7   3   4      209.94      138.91    111.30 o 
   8   3   4      253.40      331.65    116.20 o 
   9   3   4      246.90      191.72    110.23 o 
  10   3   4      108.07       29.45    107.62 o 
  11   3   4       20.83       -1.31    113.05 o 
 -12   4   4       13.17       96.02     95.55 o 
 -11   4   4      213.68      277.77    108.16 o 
 -10   4   4     1316.52     1373.73    147.89 o 
  -9   4   4     2257.97     2196.74    167.44 o 
  -8   4   4      737.87      709.89     85.87 o 
  -7   4   4       62.87        0.05     66.75 o 
  -6   4   4      352.87      297.39     80.76 o 
  -5   4   4     5647.81     5594.53    158.85 o 
  -4   4   4     7171.24     6948.55    153.02 o 
  -3   4   4     3431.45     3374.08     77.10 o 
  -2   4   4        1.30      -32.37     28.73 o 
  -1   4   4     1231.16      864.69     61.06 o 
   0   4   4    11507.81    13994.93    971.38 o 
   1   4   4     8924.42     9215.89    451.96 o 
   2   4   4     1383.97     1276.50     77.73 o 
   3   4   4     3750.32     3509.16    126.03 o 
   4   4   4     9913.36    10423.56    278.72 o 
   5   4   4     2711.69     2498.51    223.13 o 
   6   4   4     3878.47     3483.82    373.33 o 
   7   4   4      219.75      162.17     81.20 o 
   8   4   4      282.16      430.63    208.01 o 
   9   4   4      686.22      678.29    134.73 o 
  10   4   4      543.04      443.03    133.50 o 
  11   4   4      262.28      143.51     98.94 o 
 -12   5   4       68.67       88.71    105.39 o 
 -11   5   4       39.82       23.95     99.31 o 
 -10   5   4       47.17      -22.17     86.77 o 
  -9   5   4       20.58       -0.33     92.79 o 
  -8   5   4      153.63      184.78    128.09 o 
  -7   5   4      406.26      271.48    122.23 o 
  -6   5   4     1440.35     1559.57    108.48 o 
  -5   5   4      143.09      163.92     60.67 o 
  -4   5   4        1.61      -32.80     44.45 o 
  -3   5   4      280.91      167.84     42.11 o 
  -2   5   4     3072.75     2362.57    279.03 o 
  -1   5   4     1175.95     1120.06     60.48 o 
   0   5   4      181.28      148.04     35.08 o 
   1   5   4     8152.90    10355.26    438.45 o 
   2   5   4    12958.62    13704.42    450.33 o 
   3   5   4       21.32      -18.42     55.00 o 
   4   5   4     2414.16     2313.27    212.20 o 
   5   5   4      695.95      621.16    205.30 o 
   6   5   4      772.19      639.47    107.47 o 
   7   5   4      257.91      156.50     94.05 o 
   8   5   4      145.23      169.45     90.96 o 
   9   5   4       69.11       68.60    108.55 o 
  10   5   4      116.23        5.12     85.44 o 
  11   5   4       77.78      -49.41    142.63 o 
 -12   6   4      162.40       61.74    120.39 o 
 -11   6   4      135.23      147.73    102.38 o 
 -10   6   4       47.98        5.48     84.67 o 
  -9   6   4      229.08      148.79    140.34 o 
  -8   6   4     1140.86     1202.90    184.27 o 
  -7   6   4      130.48      113.62    135.14 o 
  -6   6   4     5526.87     6069.39    427.90 o 
  -5   6   4     1405.63     1448.52     86.39 o 
  -4   6   4     3303.14     3179.37    140.75 o 
  -3   6   4     5446.26     5406.56    165.63 o 
  -2   6   4        0.60       -3.97     31.45 o 
  -1   6   4     4866.52     4805.27    113.12 o 
   0   6   4     1643.94     1524.57    114.29 o 
   1   6   4    22081.21    28246.00   1734.98 o 
   2   6   4     6824.38     8535.93    710.85 o 
   3   6   4     2833.19     2930.49    236.44 o 
   4   6   4     1320.99     1254.14     99.18 o 
   5   6   4     4852.15     4487.22    725.59 o 
   6   6   4     2689.10     2236.62    615.37 o 
   7   6   4       88.70       72.29     88.50 o 
   8   6   4      592.19      500.54     90.15 o 
   9   6   4      139.75      197.72    130.51 o 
  10   6   4      193.05      136.43    102.45 o 
  11   6   4      300.30      257.89    114.54 o 
 -12   7   4      164.06      102.14    122.16 o 
 -11   7   4       82.85       71.17    131.29 o 
 -10   7   4       33.84      -98.66    149.39 o 
  -9   7   4       12.94       44.07    117.60 o 
  -8   7   4       30.24       26.07    153.53 o 
  -7   7   4       45.08      124.65    147.07 o 
  -6   7   4      948.70     1255.14    165.42 o 
  -5   7   4     1052.99      968.10    125.28 o 
  -4   7   4      193.59      288.50     77.74 o 
  -3   7   4      396.55      407.36     73.24 o 
  -2   7   4        5.76      -78.98     55.42 o 
  -1   7   4      737.05      722.56     55.13 o 
   0   7   4     2878.05     3019.41    188.43 o 
   1   7   4      542.40      560.02     46.13 o 
   2   7   4     3606.66     5306.09    502.41 o 
   3   7   4      817.23      965.05     64.98 o 
   4   7   4      988.27      969.52     79.35 o 
   5   7   4        2.79        9.09     75.34 o 
   6   7   4      124.69      103.72     64.44 o 
   7   7   4     2924.12     2949.37    390.82 o 
   8   7   4        4.96       60.02    114.99 o 
   9   7   4       14.88        4.43    115.24 o 
  10   7   4       78.53       12.71    100.75 o 
  11   7   4        0.64       12.06     85.62 o 
 -11   8   4      290.69      333.43    156.55 o 
 -10   8   4      693.81      817.48    293.91 o 
  -9   8   4      484.53      335.56    162.35 o 
  -8   8   4       18.52      -57.55    118.99 o 
  -7   8   4      712.91      801.92    163.82 o 
  -6   8   4      114.08      172.67    119.31 o 
  -5   8   4     5652.65     5272.09    269.48 o 
  -4   8   4      910.52      750.21     96.41 o 
  -3   8   4      237.85      158.26     64.20 o 
  -2   8   4       37.00       58.73     40.38 o 
  -1   8   4     8600.70     9463.23    207.23 o 
   0   8   4     9691.91    11418.51    636.31 o 
   1   8   4     8524.48    10765.01    824.64 o 
   2   8   4      565.00      617.64     78.38 o 
   3   8   4      469.43      515.24     55.12 o 
   4   8   4     1217.45     1350.47     91.70 o 
   5   8   4     2785.29     3551.07    327.11 o 
   6   8   4     5931.11     5995.60    649.03 o 
   7   8   4       23.42       63.29    118.40 o 
   8   8   4      189.26      214.87    117.92 o 
   9   8   4     1013.94     1053.73    181.67 o 
  10   8   4      216.25      232.68    120.81 o 
 -11   9   4      187.51      173.28    142.09 o 
 -10   9   4       32.63       86.84    266.90 o 
  -9   9   4      475.07      335.99    156.68 o 
  -8   9   4       29.90       65.14    119.27 o 
  -7   9   4       15.10        9.99    110.13 o 
  -6   9   4      871.85      700.89    162.74 o 
  -5   9   4      638.71      603.74    101.16 o 
  -4   9   4       15.92        0.60     70.05 o 
  -3   9   4      208.73      152.07     66.05 o 
  -2   9   4     1434.33     1284.26    109.48 o 
  -1   9   4       59.31       41.89     33.67 o 
   0   9   4       18.43        7.35     37.55 o 
   1   9   4     2766.53     3484.58    249.11 o 
   2   9   4     1048.14     1469.68     84.81 o 
   3   9   4      375.99      403.35     59.56 o 
   4   9   4      485.40      459.74     65.67 o 
   5   9   4     2518.08     2969.25    222.25 o 
   6   9   4      371.21      423.49    148.31 o 
   7   9   4        0.66       -6.48    122.49 o 
   8   9   4        0.29       85.25    128.36 o 
   9   9   4        0.37      -26.89    102.70 o 
  10   9   4       15.60      -84.59    100.32 o 
 -11  10   4       37.35       16.60    103.90 o 
 -10  10   4      344.38      392.82    180.89 o 
  -9  10   4      383.34      550.53    217.73 o 
  -8  10   4      463.53      422.05    161.17 o 
  -7  10   4       25.65       57.84    111.57 o 
  -6  10   4      330.20      278.13    115.33 o 
  -5  10   4      807.69      692.72    111.91 o 
  -4  10   4     2528.51     2418.38    150.32 o 
  -3  10   4     1030.97     1078.77    109.18 o 
  -2  10   4      667.80      576.81     72.53 o 
  -1  10   4     6460.80     6621.21    240.03 o 
   0  10   4     3748.02     3812.39    126.21 o 
   1  10   4     1214.46     1311.67     96.81 o 
   2  10   4      563.07      552.30     58.11 o 
   3  10   4      415.07      456.29     66.04 o 
   4  10   4     2483.49     2617.01    151.39 o 
   5  10   4     2047.52     2184.34    149.81 o 
   6  10   4        7.66      -37.47     97.56 o 
   7  10   4       14.85      -76.83    135.17 o 
   8  10   4      273.51      200.04    126.64 o 
   9  10   4      464.90      648.20    174.16 o 
  10  10   4      739.62      489.66    318.22 o 
 -10  11   4       34.28      -41.21    107.80 o 
  -9  11   4        5.34        6.26    162.62 o 
  -8  11   4        1.37      -85.74    120.53 o 
  -7  11   4      242.93      253.62    176.67 o 
  -6  11   4       30.69      -48.78     87.42 o 
  -5  11   4       30.70        4.55     91.09 o 
  -4  11   4       11.63       -7.94     74.98 o 
  -3  11   4      320.28      299.90     94.88 o 
  -2  11   4      102.45       72.15     65.40 o 
  -1  11   4      662.17      581.63     75.35 o 
   0  11   4       78.74       76.54     53.17 o 
   1  11   4      172.58      165.40     47.33 o 
   2  11   4      793.98     1016.44     91.49 o 
   3  11   4        9.33      -52.17     43.39 o 
   4  11   4       19.06       21.59     62.08 o 
   5  11   4      136.40      120.28     87.63 o 
   6  11   4       98.16      106.18    113.81 o 
   7  11   4      175.18      225.89    134.09 o 
   8  11   4       55.97       26.99     95.05 o 
   9  11   4        2.67      -18.45     56.99 o 
 -10  12   4      194.82      125.70    132.53 o 
  -9  12   4      426.53      504.46    149.62 o 
  -8  12   4      286.04      279.86    131.42 o 
  -7  12   4       46.91       20.79    122.68 o 
  -6  12   4      325.63      277.76     94.86 o 
  -5  12   4      368.32      350.04     99.98 o 
  -4  12   4      960.32      902.69    116.07 o 
  -3  12   4      642.66      555.61     92.67 o 
  -2  12   4      192.75       91.84     68.03 o 
  -1  12   4     2470.31     2455.56    143.02 o 
   0  12   4     2410.41     2431.30    180.03 o 
   1  12   4      408.97      708.14    114.79 o 
   2  12   4      211.79      252.94     60.98 o 
   3  12   4       27.05       14.82     59.17 o 
   4  12   4      510.30      553.45     88.91 o 
   5  12   4      873.24      951.03    109.35 o 
   6  12   4      341.11      259.20    101.48 o 
   7  12   4       17.57      -44.03     91.52 o 
   8  12   4       28.43       71.72    155.60 o 
   9  12   4      212.38      150.70    112.38 o 
 -10  13   4       15.74      141.24    114.40 o 
  -9  13   4        0.69      -58.58    131.65 o 
  -8  13   4       15.84        4.14    142.82 o 
  -7  13   4      234.84      185.56    134.15 o 
  -6  13   4      180.38      142.32    105.09 o 
  -5  13   4        3.81      -11.35     76.52 o 
  -4  13   4      123.61       13.22     74.35 o 
  -3  13   4        7.94      -12.92     72.50 o 
  -2  13   4      650.81      596.53     91.20 o 
  -1  13   4      268.87      269.97     80.48 o 
   0  13   4      340.45      310.72     82.75 o 
   1  13   4       28.02      -41.60     58.41 o 
   2  13   4      514.63      589.43     93.11 o 
   3  13   4      185.72      222.93     76.26 o 
   4  13   4       73.39      115.20     58.22 o 
   5  13   4        0.06      -18.06     67.60 o 
   6  13   4       34.79       -5.77    102.99 o 
   7  13   4       46.64       27.31     83.79 o 
   8  13   4        8.82       25.75     69.29 o 
   9  13   4        1.01       84.93     94.42 o 
  -9  14   4      298.58      303.53    129.99 o 
  -8  14   4      282.94      222.17    125.63 o 
  -7  14   4       58.85      -61.91    110.33 o 
  -6  14   4      323.84      391.67    110.58 o 
  -5  14   4      820.49      751.13    122.93 o 
  -4  14   4      339.82      264.79     74.74 o 
  -3  14   4      703.76      710.58     98.53 o 
  -2  14   4     1158.22     1184.37    112.41 o 
  -1  14   4      182.02      231.44     86.36 o 
   0  14   4     2006.19     2081.90    126.54 o 
   1  14   4      465.38      601.83    137.27 o 
   2  14   4      501.19      721.31     94.89 o 
   3  14   4      239.55      207.26     80.15 o 
   4  14   4      141.17      219.52     75.35 o 
   5  14   4      321.04      277.39     83.85 o 
   6  14   4      138.76      184.77    163.16 o 
   7  14   4       15.64       15.74     80.35 o 
   8  14   4       82.37       24.02    102.87 o 
  -8  15   4       72.80      110.32    121.22 o 
  -7  15   4       14.85      -82.33    106.27 o 
  -6  15   4       67.05       94.31     88.93 o 
  -5  15   4        3.53      -22.01    103.97 o 
  -4  15   4      519.69      496.60     87.63 o 
  -3  15   4      662.48      555.25     97.28 o 
  -2  15   4      379.20      378.46     83.97 o 
  -1  15   4      553.84      452.28     86.92 o 
   0  15   4        0.73      -75.77     87.90 o 
   1  15   4       44.39       56.13     81.58 o 
   2  15   4      307.62      362.36     97.63 o 
   3  15   4     1204.87     1366.77    119.05 o 
   4  15   4      124.19       25.57     72.61 o 
   5  15   4      181.78      104.34     80.92 o 
   6  15   4       10.32        7.81     66.97 o 
   7  15   4        3.86      -39.98    129.67 o 
  -8  16   4      110.75      126.52    144.21 o 
  -7  16   4       42.64       36.54     95.19 o 
  -6  16   4       58.39       31.07    109.03 o 
  -5  16   4      992.93      812.47    122.24 o 
  -4  16   4      776.89      726.12     99.71 o 
  -3  16   4      209.31      196.59     76.60 o 
  -2  16   4      598.23      501.42     93.39 o 
  -1  16   4      115.11       39.10     86.28 o 
   0  16   4      374.45      373.81    109.33 o 
   1  16   4      880.24     1085.83    144.69 o 
   2  16   4       27.32      116.85     84.60 o 
   3  16   4       99.21       60.17    105.72 o 
   4  16   4      258.31      317.82    104.41 o 
   5  16   4      196.18      202.88     87.55 o 
   6  16   4       58.74       15.55     73.99 o 
   7  16   4        8.11        3.06     58.30 o 
  -7  17   4      115.26       13.52     91.67 o 
  -6  17   4      118.85      121.71     82.01 o 
  -5  17   4       59.73       26.10     70.53 o 
  -4  17   4       19.35       95.16     80.84 o 
  -3  17   4       75.98       -1.33     79.31 o 
  -2  17   4      191.15      179.64     98.84 o 
  -1  17   4        9.05      -51.18     94.17 o 
   0  17   4       13.39      -34.71     96.15 o 
   1  17   4       62.60       85.13    113.71 o 
   2  17   4      105.54       26.18    105.09 o 
   3  17   4      121.84      118.25    125.88 o 
   4  17   4      165.18      111.92     97.12 o 
   5  17   4       86.20       21.80     74.39 o 
   6  17   4       33.65        3.56     64.11 o 
  -6  18   4      177.77       91.85     75.43 o 
  -5  18   4      233.88      242.00     85.51 o 
  -4  18   4      374.53      345.46    101.73 o 
  -3  18   4      564.20      535.96    117.22 o 
  -2  18   4        1.28      -15.45     81.84 o 
  -1  18   4      316.12      360.32    141.03 o 
   0  18   4      369.76      199.07    140.29 o 
   1  18   4      485.78      489.18    154.70 o 
   2  18   4       35.85      104.60    118.93 o 
   3  18   4       21.14       29.30    112.38 o 
   4  18   4       97.71       60.57     87.44 o 
   5  18   4      204.46      158.37     94.86 o 
  -4  19   4       40.30       17.48    101.50 o 
  -3  19   4        3.99      -46.68    105.65 o 
  -2  19   4       41.92       41.98    126.44 o 
  -1  19   4       18.25       15.30    110.60 o 
   0  19   4       20.08       22.67    112.18 o 
   1  19   4        5.81      -70.74     94.03 o 
   2  19   4       29.58      -10.91    132.37 o 
   3  19   4       56.79       27.73     79.60 o 
  -2  20   4        2.81       -9.22    115.81 o 
  -1  20   4        1.30      -51.65    103.07 o 
   0  20   4        6.52     -101.05    117.12 o 
   1  20   4      329.16      175.80    123.00 o 
 -12   1   5      319.28      235.07    117.80 o 
 -11   1   5      375.89      393.14    105.13 o 
 -10   1   5       33.57       36.02     85.42 o 
  -9   1   5       68.11       59.72     82.41 o 
  -8   1   5     1601.87     1775.44    123.26 o 
  -7   1   5     5444.64     5889.89    176.78 o 
  -6   1   5     8363.33     8178.24    311.33 o 
  -5   1   5     1548.91     1561.54     81.16 o 
  -4   1   5     6188.57     6211.52    133.46 o 
  -3   1   5    13612.53    13552.48    570.05 o 
  -2   1   5     9050.82     9114.68    137.87 o 
  -1   1   5     1632.79     1466.43     51.66 o 
   0   1   5     7515.75     6968.46    199.26 o 
   1   1   5       30.76        9.37     28.62 o 
   2   1   5    20144.27    19260.95    361.37 o 
   3   1   5     7791.11     6930.36    578.64 o 
   4   1   5     1072.67     1051.80     99.45 o 
   5   1   5      192.24      156.77     61.85 o 
   6   1   5      894.59      766.64    105.31 o 
   7   1   5     3366.50     3113.55    196.93 o 
   8   1   5     2019.12     2173.47    179.94 o 
   9   1   5      912.50      909.75    144.19 o 
  10   1   5       34.96      -14.02     90.77 o 
  11   1   5      231.94      223.76    112.77 o 
 -12   2   5        0.09       61.75    106.35 o 
 -11   2   5      142.35      284.01    106.94 o 
 -10   2   5      358.33      275.52     89.46 o 
  -9   2   5        1.28      -21.51     66.10 o 
  -8   2   5      142.98       60.89     73.46 o 
  -7   2   5      232.41      217.73     67.93 o 
  -6   2   5      231.61      180.44    119.94 o 
  -5   2   5       42.42       45.99     49.51 o 
  -4   2   5      701.10      682.02     55.94 o 
  -3   2   5     4824.95     4921.84    141.93 o 
  -2   2   5     9306.30     9894.17    123.43 o 
  -1   2   5       18.85      -11.82     24.86 o 
   0   2   5      172.20      117.90     29.52 o 
   1   2   5     8461.43     8614.55    467.42 o 
   2   2   5       75.59       83.93     50.77 o 
   3   2   5     2819.34     2911.74    117.79 o 
   4   2   5      147.42       56.01     51.42 o 
   5   2   5       27.47      -15.56     66.14 o 
   6   2   5      138.79      124.92     81.58 o 
   7   2   5      316.80      220.79    105.65 o 
   8   2   5       42.75       61.18     90.52 o 
   9   2   5      457.16      480.52    126.06 o 
  10   2   5      214.96      163.00    111.33 o 
  11   2   5        0.01       73.14    114.67 o 
 -12   3   5      326.07      344.39    128.29 o 
 -11   3   5       15.43      157.20    118.04 o 
 -10   3   5      898.48     1023.24    132.34 o 
  -9   3   5       62.25       36.45     75.66 o 
  -8   3   5     1907.77     2221.75    161.07 o 
  -7   3   5     4528.43     4498.51    153.05 o 
  -6   3   5     2019.84     1923.39    104.03 o 
  -5   3   5     1727.27     1551.84     81.04 o 
  -4   3   5      110.61       54.78     41.25 o 
  -3   3   5      351.02      180.78     39.56 o 
  -2   3   5    11274.19    11022.73    144.03 o 
  -1   3   5      642.26      530.21     34.87 o 
   0   3   5      344.87      316.05     39.16 o 
   1   3   5       50.24       66.83     33.15 o 
   2   3   5    12074.64    12036.42    908.69 o 
   3   3   5    11348.67    11157.03    317.68 o 
   4   3   5     1019.97     1098.27    149.66 o 
   5   3   5        5.64      -28.30     61.07 o 
   6   3   5      538.23      465.43     99.78 o 
   7   3   5     2923.17     2460.32    170.75 o 
   8   3   5     2235.71     1796.16    159.41 o 
   9   3   5      468.01      363.85    115.04 o 
  10   3   5        0.73        7.93     87.39 o 
  11   3   5      383.21      166.58    133.90 o 
 -12   4   5       22.02        6.30    129.93 o 
 -11   4   5      326.66      363.21    114.32 o 
 -10   4   5      195.92      371.71    114.89 o 
  -9   4   5      264.16      106.15    108.57 o 
  -8   4   5       52.30       19.35     87.19 o 
  -7   4   5      132.02      124.36     64.53 o 
  -6   4   5       42.65      204.78    140.84 o 
  -5   4   5      808.10      848.44     66.34 o 
  -4   4   5     2547.30     2611.38     87.17 o 
  -3   4   5     3092.29     2889.19     72.72 o 
  -2   4   5     1887.33     1932.46     69.12 o 
  -1   4   5       32.11       33.61     33.84 o 
   0   4   5     1290.92     1348.05     66.83 o 
   1   4   5     1972.51     2145.32     90.16 o 
   2   4   5     3129.14     2985.60    114.28 o 
   3   4   5       30.44       15.84     46.93 o 
   4   4   5        0.38       -2.67     87.52 o 
   5   4   5      562.70      426.53     90.75 o 
   6   4   5      198.00      108.23     83.02 o 
   7   4   5       48.76        6.92     81.18 o 
   8   4   5      653.99      583.55    124.26 o 
   9   4   5       35.46        9.86     98.07 o 
  10   4   5       65.95       37.22    114.19 o 
  11   4   5        0.12     -111.30    206.39 o 
 -12   5   5      227.97      237.01    128.12 o 
 -11   5   5     1753.11     2010.34    184.85 o 
 -10   5   5       79.85      127.61     87.58 o 
  -9   5   5      229.93      211.41     95.38 o 
  -8   5   5     1021.99     1008.75    123.42 o 
  -7   5   5     3826.20     4004.14    181.54 o 
  -6   5   5     2113.25     2021.69    143.96 o 
  -5   5   5      738.49      810.23     61.30 o 
  -4   5   5      235.31      221.08     40.23 o 
  -3   5   5     8164.82     7387.90    198.48 o 
  -2   5   5     4625.06     3997.74    356.15 o 
  -1   5   5     1267.69     1008.82     98.85 o 
   0   5   5      520.18      487.26     44.34 o 
   1   5   5     4299.20     4426.84    115.42 o 
   2   5   5     4520.13     5086.53    160.95 o 
   3   5   5     2904.28     2819.78    123.79 o 
   4   5   5     3739.17     3842.25    302.78 o 
   5   5   5       17.72      -29.17     49.20 o 
   6   5   5      585.78      631.83    102.12 o 
   7   5   5     3307.66     2463.24    437.62 o 
   8   5   5      113.86       35.55     85.69 o 
   9   5   5        8.05      -19.86    122.10 o 
  10   5   5        5.13      126.42    166.40 o 
  11   5   5      110.82      138.69     97.79 o 
 -12   6   5        0.54      -26.39     90.84 o 
 -11   6   5       46.38       25.76    119.16 o 
 -10   6   5       53.80      160.07     98.57 o 
  -9   6   5        1.09      -30.73     71.93 o 
  -8   6   5       29.72       85.13     84.27 o 
  -7   6   5        5.49      -36.02     70.11 o 
  -6   6   5      344.06      326.34     76.22 o 
  -5   6   5      184.28      188.06     42.29 o 
  -4   6   5      399.89      457.18     39.86 o 
  -3   6   5       11.58       36.07     20.41 o 
  -2   6   5       10.35      -25.53     24.53 o 
  -1   6   5       91.59      116.41     43.89 o 
   0   6   5     3715.75     4197.82    158.26 o 
   1   6   5     3209.27     3172.00    120.54 o 
   2   6   5      278.94      219.75     52.33 o 
   3   6   5     4387.24     4684.41    159.86 o 
   4   6   5      467.85      456.48     78.21 o 
   5   6   5        4.65      -99.30     74.51 o 
   6   6   5      147.47       51.42     78.93 o 
   7   6   5       87.68       -0.53     87.39 o 
   8   6   5      953.97      707.71    190.72 o 
   9   6   5        0.48      -55.87     86.05 o 
  10   6   5       40.36       11.88     83.24 o 
  11   6   5        6.29       53.02    108.60 o 
 -12   7   5      634.92      675.14    595.38 o 
 -11   7   5      742.23      852.35    343.62 o 
 -10   7   5      140.15       90.83    154.15 o 
  -9   7   5       43.47       23.33    135.62 o 
  -8   7   5      278.56      248.05     91.36 o 
  -7   7   5     2678.22     2719.53    225.35 o 
  -6   7   5       43.47      105.74     97.40 o 
  -5   7   5       14.43      -49.83    102.08 o 
  -4   7   5     2585.39     2455.90     91.52 o 
  -3   7   5     1160.39     1173.52     97.56 o 
  -2   7   5     1825.98     1715.44     75.73 o 
  -1   7   5     2818.92     3042.70    192.57 o 
   0   7   5        1.17        3.87     33.91 o 
   1   7   5     6979.70     8766.37    477.84 o 
   2   7   5      594.57      528.65     48.67 o 
   3   7   5      724.80      811.34     63.70 o 
   4   7   5       13.34      -33.32     61.17 o 
   5   7   5      820.53     1200.46    410.61 o 
   6   7   5     9535.91     8525.51    764.58 o 
   7   7   5      347.67      207.87     71.81 o 
   8   7   5       31.63       76.61     97.99 o 
   9   7   5       95.98      287.79    140.47 o 
  10   7   5        2.42       -6.36     89.24 o 
 -11   8   5        5.87      117.09    120.06 o 
 -10   8   5        9.23      147.33    134.69 o 
  -9   8   5       87.48      141.57    132.91 o 
  -8   8   5      121.77      173.04    148.58 o 
  -7   8   5       41.32      -33.94     99.53 o 
  -6   8   5      143.68      195.32    115.39 o 
  -5   8   5       77.06       30.05     67.51 o 
  -4   8   5      102.90       37.81     65.50 o 
  -3   8   5       18.81      -67.60     74.22 o 
  -2   8   5       20.29      -10.83     40.77 o 
  -1   8   5      517.69      465.42     53.07 o 
   0   8   5     6193.78     7810.99    395.13 o 
   1   8   5       12.53      -50.91     33.94 o 
   2   8   5     1149.76     1336.54     83.18 o 
   3   8   5      686.75      757.49     66.00 o 
   4   8   5      176.62      133.87     56.42 o 
   5   8   5     1506.53     1318.56    104.23 o 
   6   8   5     2524.14     2456.90    254.50 o 
   7   8   5     1056.11     1177.69    167.61 o 
   8   8   5      436.36      335.31    131.97 o 
   9   8   5       30.89       87.27    136.73 o 
  10   8   5       26.91       93.05    137.77 o 
 -11   9   5      340.03      493.33    264.74 o 
 -10   9   5      451.54      422.51    151.83 o 
  -9   9   5       75.93       77.56    121.50 o 
  -8   9   5      140.79       89.24    114.17 o 
  -7   9   5      134.69       84.00    125.35 o 
  -6   9   5     1606.63     1628.62    173.04 o 
  -5   9   5        6.30       -3.60     75.22 o 
  -4   9   5      806.46      808.62    115.20 o 
  -3   9   5     3024.91     2606.45    169.92 o 
  -2   9   5    12288.42    12268.18    273.88 o 
  -1   9   5     1396.32     1444.26     78.87 o 
   0   9   5      139.51      111.31     40.60 o 
   1   9   5      123.80       88.42     53.41 o 
   2   9   5     2652.01     3219.13    255.82 o 
   3   9   5     2115.55     2431.72    163.32 o 
   4   9   5     2447.18     2800.38    131.70 o 
   5   9   5      286.25      304.34     82.10 o 
   6   9   5      508.35      506.54    135.98 o 
   7   9   5     3200.83     3232.71    246.34 o 
   8   9   5      704.04      949.19    173.47 o 
   9   9   5       97.98       89.58    118.47 o 
  10   9   5        7.55       61.97    104.84 o 
 -11  10   5        1.51       64.63    114.86 o 
 -10  10   5       45.83      -22.05    128.12 o 
  -9  10   5       77.92       59.76    143.00 o 
  -8  10   5       90.49       79.96    182.61 o 
  -7  10   5       31.29      -29.09    113.37 o 
  -6  10   5      469.83      305.01    129.01 o 
  -5  10   5        5.89      -48.30     73.28 o 
  -4  10   5       69.57       76.67     85.90 o 
  -3  10   5      179.78      126.94     70.52 o 
  -2  10   5      191.25      180.95     66.05 o 
  -1  10   5      106.98       66.82     50.67 o 
   0  10   5       50.39      -27.69     53.66 o 
   1  10   5     2745.98     3110.98    170.82 o 
   2  10   5       44.20       50.51     45.34 o 
   3  10   5        8.32      -51.50     44.35 o 
   4  10   5       44.53       34.59     53.74 o 
   5  10   5        1.20      -29.97     87.45 o 
   6  10   5      301.15      423.32    132.94 o 
   7  10   5       37.54      123.69    124.54 o 
   8  10   5       10.85      -20.10    112.92 o 
   9  10   5        1.85       66.58    151.03 o 
  10  10   5       70.01        5.38    118.91 o 
 -10  11   5      201.34      119.17    113.06 o 
  -9  11   5        4.93       54.59    125.78 o 
  -8  11   5       14.62        9.60    109.28 o 
  -7  11   5      353.41      423.91    139.33 o 
  -6  11   5      543.23      538.92    122.93 o 
  -5  11   5      274.28      293.46    102.25 o 
  -4  11   5      222.25      202.68     92.68 o 
  -3  11   5     2791.02     2647.62    153.44 o 
  -2  11   5     2976.98     2851.89    131.56 o 
  -1  11   5     2839.87     2925.04    219.13 o 
   0  11   5      534.63      708.98     74.98 o 
   1  11   5        2.16      -42.07     55.68 o 
   2  11   5     1027.44     1218.54     87.63 o 
   3  11   5     1058.73     1239.07    112.92 o 
   4  11   5      925.20     1270.67    103.68 o 
   5  11   5       67.15       48.01     95.99 o 
   6  11   5       95.08       68.49    118.40 o 
   7  11   5      236.25      278.29    121.22 o 
   8  11   5      547.64      770.97    169.24 o 
   9  11   5      260.42      327.70    167.38 o 
 -10  12   5       19.73      -53.09     89.17 o 
  -9  12   5       53.73      144.13    149.23 o 
  -8  12   5       37.07      -14.05    148.58 o 
  -7  12   5      113.21       43.94    118.38 o 
  -6  12   5       43.58       -2.01     78.08 o 
  -5  12   5       42.02       30.03     87.50 o 
  -4  12   5      165.56      162.26     80.29 o 
  -3  12   5       95.55       56.35     77.67 o 
  -2  12   5       99.30       49.05     60.88 o 
  -1  12   5      236.31      126.80     64.34 o 
   0  12   5       14.37      -10.85     64.23 o 
   1  12   5      533.82      646.66     96.22 o 
   2  12   5        2.85      -34.65     56.57 o 
   3  12   5       32.50       10.36     71.24 o 
   4  12   5      133.42      154.20     59.09 o 
   5  12   5       40.34       42.97     87.30 o 
   6  12   5       12.61       90.96    123.93 o 
   7  12   5        2.99      -22.91     99.80 o 
   8  12   5        5.83      -13.86    130.26 o 
   9  12   5       15.61        8.11     55.10 o 
  -9  13   5       90.87      113.12    112.14 o 
  -8  13   5       80.98      191.83    122.63 o 
  -7  13   5      336.20      324.15    138.35 o 
  -6  13   5      698.48      491.00    132.01 o 
  -5  13   5      189.75      192.26     93.59 o 
  -4  13   5       13.61      -25.61     76.84 o 
  -3  13   5     1643.00     1371.72    116.06 o 
  -2  13   5      641.87      558.32     85.60 o 
  -1  13   5     1121.94     1053.10    106.90 o 
   0  13   5     1893.81     2092.02    162.20 o 
   1  13   5        2.81      -43.03     59.25 o 
   2  13   5     1673.78     2023.68    166.31 o 
   3  13   5      941.39     1471.33    196.78 o 
   4  13   5      418.79      388.06     82.83 o 
   5  13   5        1.90      -83.49     55.66 o 
   6  13   5      146.44       92.97    100.21 o 
   7  13   5      239.25      157.89     89.69 o 
   8  13   5      310.62      146.95    195.04 o 
  -9  14   5        3.54      -26.27    119.16 o 
  -8  14   5       60.24       42.60    133.69 o 
  -7  14   5       13.07      -52.34    114.49 o 
  -6  14   5        0.17       -6.59     88.33 o 
  -5  14   5       29.42      -57.03     82.42 o 
  -4  14   5      588.07      469.45     87.04 o 
  -3  14   5       32.48        8.00     77.67 o 
  -2  14   5        3.61      -32.86     73.30 o 
  -1  14   5        2.21      -17.88     74.41 o 
   0  14   5      305.40      324.28     88.66 o 
   1  14   5      173.09       62.89     84.41 o 
   2  14   5       73.14       45.65     71.19 o 
   3  14   5      359.42      617.13    112.96 o 
   4  14   5      181.73       52.82     67.80 o 
   5  14   5        1.79       34.10     57.82 o 
   6  14   5      227.58       45.38    112.38 o 
   7  14   5       18.56        6.48     72.40 o 
   8  14   5       24.63        2.16     71.32 o 
  -8  15   5      190.24      127.16    108.61 o 
  -7  15   5      423.88      316.69    138.85 o 
  -6  15   5      301.36      317.28    115.81 o 
  -5  15   5       95.46       26.69     91.34 o 
  -4  15   5      160.80      190.36     77.42 o 
  -3  15   5      184.83      191.57     72.30 o 
  -2  15   5     1075.32     1049.09    110.13 o 
  -1  15   5     1045.29     1165.64    110.79 o 
   0  15   5      126.51       91.91    103.90 o 
   1  15   5        9.28       86.93     96.49 o 
   2  15   5      366.02      579.06    107.44 o 
   3  15   5     1285.47     1529.88    333.61 o 
   4  15   5      249.02      251.49     87.88 o 
   5  15   5       71.51      117.06     81.31 o 
   6  15   5        6.52       -2.96     67.83 o 
   7  15   5      468.07      265.82    156.68 o 
  -7  16   5       48.48      -39.10     78.78 o 
  -6  16   5        2.34      -27.29     82.09 o 
  -5  16   5       45.84       15.10     69.86 o 
  -4  16   5        1.98       19.02     69.66 o 
  -3  16   5     1935.01     1796.68    152.06 o 
  -2  16   5      854.00      741.14    103.21 o 
  -1  16   5        1.78     -115.25     87.83 o 
   0  16   5        8.42       12.32     81.47 o 
   1  16   5       36.27      116.35     91.72 o 
   2  16   5      238.43      208.53     92.46 o 
   3  16   5       10.00      -13.01     78.27 o 
   4  16   5       59.68      111.25     93.54 o 
   5  16   5       65.61       35.86     85.07 o 
   6  16   5       25.29      -33.98     65.15 o 
  -7  17   5      369.37      403.77    109.23 o 
  -6  17   5      333.81      252.46     84.01 o 
  -5  17   5      408.69      433.77     87.77 o 
  -4  17   5      214.41      221.84     91.16 o 
  -3  17   5        2.47      -45.46     76.44 o 
  -2  17   5      352.20      339.64    119.80 o 
  -1  17   5      416.87      423.63    118.09 o 
   0  17   5       30.08      139.34     89.69 o 
   1  17   5       22.85       34.88     90.04 o 
   2  17   5      331.77      245.02    127.51 o 
   3  17   5      233.71      144.73    112.92 o 
   4  17   5      216.25      225.84    125.34 o 
   5  17   5        3.78      -42.14     95.09 o 
  -6  18   5       58.33        9.06     70.98 o 
  -5  18   5       16.48       71.93     75.34 o 
  -4  18   5       81.69       94.69     80.55 o 
  -3  18   5       33.43       -5.79     90.94 o 
  -2  18   5        1.96      -10.03     81.96 o 
  -1  18   5       63.76       39.79     89.09 o 
   0  18   5        4.70      -91.00    124.07 o 
   1  18   5      130.03      143.93    112.25 o 
   2  18   5       25.50      -60.87    116.16 o 
   3  18   5       73.86        6.85     90.55 o 
   4  18   5       46.47       76.72     94.01 o 
  -4  19   5        8.88      -56.57     83.28 o 
  -3  19   5      186.13      221.12    104.12 o 
  -2  19   5      141.56      127.01    103.69 o 
  -1  19   5       59.58      -14.73    107.77 o 
   0  19   5        0.85        5.94    116.90 o 
   1  19   5       59.07        6.16     94.48 o 
   2  19   5      157.07      136.80     98.87 o 
   3  19   5      116.46       12.97     83.20 o 
  -1  20   5       57.11      -50.73    102.11 o 
   0  20   5       89.94       54.78     96.18 o 
 -12   0   6       14.26      -59.43    191.26 o 
 -11   0   6        8.89      -14.71    111.68 o 
 -10   0   6       11.25      -38.57    119.57 o 
  -9   0   6     3493.45     3916.73    246.78 o 
  -8   0   6     5317.92     5404.88    254.92 o 
  -7   0   6     1158.78     1133.72    137.15 o 
  -6   0   6     1591.92     1706.86    129.12 o 
  -5   0   6     3489.19     3469.84    164.19 o 
  -4   0   6     6609.41     6116.63    426.82 o 
  -3   0   6     2788.26     2762.53    292.29 o 
  -2   0   6       69.19      190.07     75.10 o 
  -1   0   6     4877.27     4442.99    143.68 o 
   0   0   6      821.91      842.76     76.36 o 
   1   0   6    10183.57     9613.87    217.09 o 
   2   0   6     5427.44     5484.85    182.79 o 
   3   0   6       80.82       87.52    109.14 o 
   4   0   6     2711.70     2145.97    181.53 o 
   5   0   6     1689.70     1496.56    162.08 o 
   6   0   6     2300.50     2006.58    205.30 o 
   7   0   6      531.29      483.01    161.00 o 
   8   0   6       20.74      -81.04    137.23 o 
   9   0   6     1001.93     1225.34    209.63 o 
  10   0   6       73.30      142.63    168.57 o 
  11   0   6      201.70      -87.52    178.29 o 
 -12   1   6        7.24       -0.43     95.98 o 
 -11   1   6        0.03       49.19    101.75 o 
 -10   1   6        0.23       -2.28     74.31 o 
  -9   1   6      775.47      769.64    100.87 o 
  -8   1   6      274.86      255.97     80.35 o 
  -7   1   6      425.80      373.84     74.48 o 
  -6   1   6       32.30       -2.66     54.12 o 
  -5   1   6      568.22      732.26     66.27 o 
  -4   1   6       10.77      171.92     65.04 o 
  -3   1   6      488.78      521.12     56.45 o 
  -2   1   6     1271.47     1255.27     63.49 o 
  -1   1   6      103.96      147.37     37.45 o 
   0   1   6       74.57       87.73     30.19 o 
   1   1   6      130.74      139.01     31.36 o 
   2   1   6      433.97      504.99     60.49 o 
   3   1   6     1976.76     1774.49    719.65 o 
   4   1   6     2070.40     1986.79    410.61 o 
   5   1   6      133.07      134.13     67.36 o 
   6   1   6        7.25      -34.77     85.89 o 
   7   1   6       11.18       35.41     91.78 o 
   8   1   6      226.88      208.48     88.99 o 
   9   1   6      384.97      256.09    109.71 o 
  10   1   6        4.13     -111.41     91.87 o 
  11   1   6       65.94      -12.75    124.53 o 
 -12   2   6        0.68       17.77    106.82 o 
 -11   2   6      538.72      508.96    135.79 o 
 -10   2   6     1639.80     1781.65    172.35 o 
  -9   2   6     1396.51     1514.69    117.70 o 
  -8   2   6     1273.17     1191.45    103.44 o 
  -7   2   6      132.37      143.13     62.72 o 
  -6   2   6     1774.49     1827.80     95.34 o 
  -5   2   6     8556.24     9043.94    278.32 o 
  -4   2   6     9072.21     8691.50    222.72 o 
  -3   2   6     5091.30     5287.07    116.56 o 
  -2   2   6      527.31      398.12     44.28 o 
  -1   2   6     1841.63     1648.98     57.22 o 
   0   2   6     1819.87     1717.56     70.62 o 
   1   2   6     2013.44     1733.41     71.68 o 
   2   2   6      512.94      456.89     62.72 o 
   3   2   6     3126.12     3258.68    222.54 o 
   4   2   6      744.76      683.76    121.56 o 
   5   2   6     3994.49     3489.86    175.56 o 
   6   2   6     1682.33     1560.33    134.31 o 
   7   2   6      304.34      279.08     92.72 o 
   8   2   6        7.01      -40.45     84.30 o 
   9   2   6      146.25      145.73    123.18 o 
  10   2   6      581.03      344.49    124.00 o 
  11   2   6       35.65      111.37    103.27 o 
 -12   3   6       40.55       57.67    108.74 o 
 -11   3   6        0.05      -51.38    102.08 o 
 -10   3   6       11.92       21.11    108.87 o 
  -9   3   6     1088.14     1287.07    137.09 o 
  -8   3   6      419.51      524.58    104.73 o 
  -7   3   6      164.66      136.86     64.54 o 
  -6   3   6       31.75      -39.13     53.13 o 
  -5   3   6      392.03      437.72     58.24 o 
  -4   3   6      166.64      151.92     44.12 o 
  -3   3   6       20.64       11.38     36.22 o 
  -2   3   6       20.55       22.80     30.14 o 
  -1   3   6        0.79       -3.09     24.67 o 
   0   3   6      579.46      627.51     42.22 o 
   1   3   6        5.63        2.54     34.69 o 
   2   3   6       28.34      -31.74     58.93 o 
   3   3   6      209.65      224.02     63.75 o 
   4   3   6      843.06      705.38    112.04 o 
   5   3   6       18.09      -29.16     52.32 o 
   6   3   6       89.88       14.45     75.34 o 
   7   3   6      315.61      272.23     84.70 o 
   8   3   6       26.04        2.84     71.01 o 
   9   3   6       84.82       93.88     99.85 o 
  10   3   6       23.31      -32.94    111.34 o 
  11   3   6        1.99       57.01     94.12 o 
 -12   4   6      117.00      241.89    113.35 o 
 -11   4   6        6.08      -10.14     91.21 o 
 -10   4   6      178.84      268.31    117.34 o 
  -9   4   6     1615.62     1797.19    153.52 o 
  -8   4   6      792.48      775.08    110.78 o 
  -7   4   6      319.37      333.21     67.69 o 
  -6   4   6      234.96      289.65     60.25 o 
  -5   4   6      183.87      172.13     49.67 o 
  -4   4   6     2870.62     2709.37     89.82 o 
  -3   4   6     4852.45     4711.57     95.31 o 
  -2   4   6       52.31       41.18     28.24 o 
  -1   4   6      117.86       81.37     22.40 o 
   0   4   6     3708.65     3637.67    216.49 o 
   1   4   6     4666.30     4183.18    208.54 o 
   2   4   6     5347.56     5311.68    161.09 o 
   3   4   6      704.91      701.44     73.98 o 
   4   4   6     4636.08     4713.39    508.36 o 
   5   4   6     4023.94     2830.38    598.08 o 
   6   4   6     1740.41     1642.55    141.94 o 
   7   4   6        2.95       60.79     87.83 o 
   8   4   6       67.26        5.21     81.07 o 
   9   4   6        5.53        2.05    102.55 o 
  10   4   6      366.62      483.06    129.81 o 
  11   4   6      170.06      162.08    235.56 o 
 -12   5   6      161.70       88.55    119.44 o 
 -11   5   6      598.23      513.70    158.14 o 
 -10   5   6       94.09      143.34    104.22 o 
  -9   5   6        1.69      -38.14     96.72 o 
  -8   5   6        0.82        7.19     82.63 o 
  -7   5   6      358.72      348.33     88.20 o 
  -6   5   6      426.79      372.65     62.51 o 
  -5   5   6      524.15      588.15     70.33 o 
  -4   5   6      584.40      475.89     48.06 o 
  -3   5   6      605.77      515.87     45.01 o 
  -2   5   6       73.45       24.32     35.86 o 
  -1   5   6      214.48      153.08     36.46 o 
   0   5   6      871.70      864.41     50.70 o 
   1   5   6     1481.78     1456.89     65.04 o 
   2   5   6     3756.03     3958.26    293.19 o 
   3   5   6     1858.22     1954.56    153.03 o 
   4   5   6      309.19      349.58     70.24 o 
   5   5   6      412.02      434.81    105.66 o 
   6   5   6      236.09      194.50     86.71 o 
   7   5   6     1401.35     1325.30    140.80 o 
   8   5   6      319.63      265.73     98.89 o 
   9   5   6        0.02      -43.92     94.03 o 
  10   5   6       46.57      115.62    224.75 o 
  11   5   6       17.63      -12.02     49.30 o 
 -12   6   6       94.05      146.39    163.16 o 
 -11   6   6       13.85       14.77    176.13 o 
 -10   6   6      431.72      652.23    190.72 o 
  -9   6   6      160.95      219.53    141.18 o 
  -8   6   6     1213.06     1166.99    130.49 o 
  -7   6   6      124.85      119.26     77.80 o 
  -6   6   6      672.59      820.87     92.31 o 
  -5   6   6      114.09       72.57     41.20 o 
  -4   6   6     5045.72     4673.17    118.99 o 
  -3   6   6     2919.80     2387.92    176.27 o 
  -2   6   6       59.99       47.55     34.05 o 
  -1   6   6       12.79       11.26     41.33 o 
   0   6   6     6717.82     8373.34    361.57 o 
   1   6   6    10570.78    11500.66    316.36 o 
   2   6   6      111.23       13.16     41.31 o 
   3   6   6     2724.52     2737.62    130.27 o 
   4   6   6     1629.03     1592.05    136.16 o 
   5   6   6     6008.20     7094.33    920.09 o 
   6   6   6     2310.70     2137.41    154.43 o 
   7   6   6     1041.29      764.94    112.21 o 
   8   6   6      109.58       60.58     85.86 o 
   9   6   6     1594.03     1734.28    294.99 o 
  10   6   6      996.14      810.53    305.26 o 
 -12   7   6      243.36      164.90    119.40 o 
 -11   7   6       16.16      -37.49    112.65 o 
 -10   7   6       29.92       88.06    143.19 o 
  -9   7   6        7.47        6.30    130.28 o 
  -8   7   6        0.82      -16.01    113.72 o 
  -7   7   6       11.80       79.24    118.13 o 
  -6   7   6      198.23      137.54     73.02 o 
  -5   7   6       37.42      -15.38     51.50 o 
  -4   7   6       14.66       -8.69     36.20 o 
  -3   7   6      343.02      221.78     67.46 o 
  -2   7   6      226.67      230.16     47.64 o 
  -1   7   6       83.37       51.18     40.84 o 
   0   7   6      437.74      461.70     45.65 o 
   1   7   6      191.65      281.34     43.19 o 
   2   7   6      523.78      434.40     55.43 o 
   3   7   6      313.97      288.23     69.46 o 
   4   7   6     1041.88     1178.60    107.58 o 
   5   7   6      211.70      249.12    116.82 o 
   6   7   6       83.07       94.29     81.37 o 
   7   7   6      362.18      252.19     90.49 o 
   8   7   6      412.44      344.15    120.22 o 
   9   7   6        7.27       60.86    104.25 o 
  10   7   6       32.79       18.01     79.25 o 
 -11   8   6       47.74       22.33    113.43 o 
 -10   8   6      306.94      288.25    159.92 o 
  -9   8   6       94.29       17.84    117.63 o 
  -8   8   6      298.27      327.29    127.84 o 
  -7   8   6      295.98      255.63    109.52 o 
  -6   8   6       19.43       35.73    105.66 o 
  -5   8   6     3151.26     2840.57    156.79 o 
  -4   8   6     2323.65     2270.57    138.01 o 
  -3   8   6     1614.46     1456.38     70.26 o 
  -2   8   6        5.78       44.34     50.20 o 
  -1   8   6      697.24      688.51     60.22 o 
   0   8   6    10379.88    11495.58    379.22 o 
   1   8   6     4421.66     5186.72    256.19 o 
   2   8   6     1700.14     1874.20    100.67 o 
   3   8   6      823.86      852.13     71.69 o 
   4   8   6        8.82       -6.72     53.29 o 
   5   8   6     3766.63     3692.53    186.53 o 
   6   8   6     2057.51     1795.73    220.34 o 
   7   8   6      203.98      139.05    112.84 o 
   8   8   6      288.02      332.35    140.04 o 
   9   8   6       71.77      127.51    116.60 o 
  10   8   6      499.45      515.55    153.44 o 
 -11   9   6       18.23      -12.46    102.28 o 
 -10   9   6        3.05       61.94    131.21 o 
  -9   9   6       35.91     -114.29    122.84 o 
  -8   9   6       65.16       20.76    124.02 o 
  -7   9   6      485.93      517.37    144.76 o 
  -6   9   6      333.21      264.62    110.60 o 
  -5   9   6      385.79      278.88     96.06 o 
  -4   9   6       35.32      -53.71     77.52 o 
  -3   9   6       51.76       70.35     75.98 o 
  -2   9   6      723.91      676.16     66.35 o 
  -1   9   6        0.78      -51.67     46.61 o 
   0   9   6     1348.11     1479.65     91.99 o 
   1   9   6        1.38      -44.23     44.49 o 
   2   9   6      168.76      224.90     49.24 o 
   3   9   6      343.90      476.68     55.11 o 
   4   9   6      908.86      774.76     85.76 o 
   5   9   6      206.24      122.72     75.18 o 
   6   9   6      207.88      210.99    101.69 o 
   7   9   6       48.52      139.00    125.53 o 
   8   9   6        2.51      -31.98    112.38 o 
   9   9   6       34.08      112.33    109.50 o 
  10   9   6        1.80       90.90    127.32 o 
 -11  10   6        0.24       44.17     83.68 o 
 -10  10   6      314.42      298.14    145.30 o 
  -9  10   6     1168.20     1407.10    208.59 o 
  -8  10   6       93.79       23.45    146.95 o 
  -7  10   6       53.01       68.23    138.83 o 
  -6  10   6       12.86      -19.28     95.28 o 
  -5  10   6      657.58      442.49     94.60 o 
  -4  10   6     3270.74     3045.72    170.75 o 
  -3  10   6      151.84       15.57     73.61 o 
  -2  10   6        5.57        7.85     53.62 o 
  -1  10   6     1934.55     1987.37     92.64 o 
   0  10   6     1585.98     1701.69     91.56 o 
   1  10   6     2263.30     3080.97    290.20 o 
   2  10   6     1362.81     1524.09     99.23 o 
   3  10   6       13.98       -2.69     47.79 o 
   4  10   6      329.69      392.88     91.08 o 
   5  10   6      136.57      147.17     90.41 o 
   6  10   6      520.68      604.14    150.20 o 
   7  10   6       18.29        5.94    113.85 o 
   8  10   6      249.89      363.04    146.10 o 
   9  10   6      573.83      842.35    188.30 o 
 -10  11   6       26.17      -37.51    117.59 o 
  -9  11   6       34.85       89.60    118.28 o 
  -8  11   6       34.79      -76.17     99.69 o 
  -7  11   6      446.37      426.67    144.56 o 
  -6  11   6       25.79       75.06     99.70 o 
  -5  11   6        7.35      -10.86     78.75 o 
  -4  11   6        0.46      -13.71     82.68 o 
  -3  11   6     1002.30      920.14    119.09 o 
  -2  11   6      371.55      278.65     73.13 o 
  -1  11   6       22.30      -46.71     65.20 o 
   0  11   6      948.10      954.81     80.70 o 
   1  11   6      290.16      328.30     65.07 o 
   2  11   6      236.00      300.48     63.72 o 
   3  11   6       19.23        9.12     53.14 o 
   4  11   6      334.42      362.96     67.34 o 
   5  11   6       58.14       73.15     94.90 o 
   6  11   6       50.86       15.59    105.21 o 
   7  11   6       13.08      139.57    136.65 o 
   8  11   6       28.38        6.71    141.90 o 
   9  11   6       34.61       94.21    118.65 o 
 -10  12   6       55.87      155.55    124.27 o 
  -9  12   6      540.43      547.84    161.98 o 
  -8  12   6      870.12      962.25    183.75 o 
  -7  12   6       67.51      117.36    127.60 o 
  -6  12   6      499.39      412.78    101.48 o 
  -5  12   6     1229.91     1269.87    139.91 o 
  -4  12   6      417.25      363.53    103.34 o 
  -3  12   6     1549.12     1412.50    131.94 o 
  -2  12   6      862.38      842.75     97.79 o 
  -1  12   6     2158.58     2208.58    126.07 o 
   0  12   6     1696.15     2189.34    172.96 o 
   1  12   6     2552.78     3195.03    326.02 o 
   2  12   6      129.64      149.57     62.12 o 
   3  12   6       13.92      -28.05     55.07 o 
   4  12   6      142.23      137.36     73.01 o 
   5  12   6      635.78      727.16    147.47 o 
   6  12   6       69.69       90.52    129.73 o 
   7  12   6        3.12      -12.61    117.28 o 
   8  12   6      154.15      210.90    137.84 o 
  -9  13   6        8.31      161.96    166.40 o 
  -8  13   6       37.97      -45.61    113.19 o 
  -7  13   6       25.45       29.17    105.44 o 
  -6  13   6      106.53       -3.11    110.78 o 
  -5  13   6       24.37       41.86     83.10 o 
  -4  13   6       35.49      -12.08     89.00 o 
  -3  13   6      529.28      413.11     82.52 o 
  -2  13   6      437.30      413.21     82.17 o 
  -1  13   6      111.64       74.76     74.04 o 
   0  13   6      114.17      122.82     73.20 o 
   1  13   6        5.37       24.23     69.20 o 
   2  13   6       65.48       91.65     69.52 o 
   3  13   6      276.97      283.04     82.28 o 
   4  13   6        6.27       -9.95     73.00 o 
   5  13   6      146.14      143.77     78.16 o 
   6  13   6        0.30      -70.24    198.82 o 
   7  13   6       85.81      101.57    180.45 o 
   8  13   6        8.08      -74.56    176.13 o 
  -9  14   6      355.02      284.75    143.71 o 
  -8  14   6      210.87      161.39    142.87 o 
  -7  14   6      118.29       43.07    120.19 o 
  -6  14   6      251.39      160.78     95.54 o 
  -5  14   6      965.13      756.26    122.12 o 
  -4  14   6     1977.78     1746.21    123.90 o 
  -3  14   6       19.01       48.16     63.50 o 
  -2  14   6      170.67      124.80     65.79 o 
  -1  14   6      557.26      653.35     94.07 o 
   0  14   6     1244.73     1253.79    108.55 o 
   1  14   6     1998.38     2686.24    208.08 o 
   2  14   6        6.00      -39.34     84.64 o 
   3  14   6       11.89        4.20     76.47 o 
   4  14   6      378.98      316.19     85.19 o 
   5  14   6      374.52      470.76    148.65 o 
   6  14   6       81.49       80.98     76.89 o 
   7  14   6       11.67       -9.72     73.48 o 
  -8  15   6      189.15      139.17    113.47 o 
  -7  15   6       15.42      -79.88     96.53 o 
  -6  15   6      117.61      127.05     93.85 o 
  -5  15   6        0.65      -62.24     90.64 o 
  -4  15   6       21.40       10.16     74.61 o 
  -3  15   6      277.88      199.88     73.52 o 
  -2  15   6      377.49      346.19     88.89 o 
  -1  15   6       84.98       62.50     77.75 o 
   0  15   6       18.87       85.42     90.26 o 
   1  15   6        1.14       -6.08     75.83 o 
   2  15   6      402.14      469.90    158.70 o 
   3  15   6        1.21      -36.16     91.41 o 
   4  15   6      337.87      274.15     87.28 o 
   5  15   6       22.27        9.49     65.27 o 
   6  15   6        0.46        3.52     64.64 o 
   7  15   6       65.15       29.56     55.79 o 
  -7  16   6        1.08      -20.31     76.36 o 
  -6  16   6      248.31       97.56     88.92 o 
  -5  16   6      501.72      422.66     95.01 o 
  -4  16   6       42.53       87.58     78.70 o 
  -3  16   6      150.75       90.07     78.72 o 
  -2  16   6        3.70        0.23     74.75 o 
  -1  16   6      233.66      194.86    100.79 o 
   0  16   6     1018.60     1054.96    135.65 o 
   1  16   6      205.65      305.33    168.49 o 
   2  16   6      511.30      744.66    121.02 o 
   3  16   6       68.40      100.34    119.16 o 
   4  16   6      432.53      800.93    264.73 o 
   5  16   6      179.51       86.72     78.78 o 
   6  16   6      143.48       77.47     75.08 o 
  -6  17   6      214.55      140.52     76.12 o 
  -5  17   6        0.14      110.81     78.02 o 
  -4  17   6       34.24       29.63     74.64 o 
  -3  17   6      146.25      123.48     74.96 o 
  -2  17   6       72.42       75.86     98.83 o 
  -1  17   6       15.79      -37.40     92.77 o 
   0  17   6        7.78       23.19     92.86 o 
   1  17   6        0.17      -88.87    102.92 o 
   2  17   6      318.66      478.64    341.99 o 
   3  17   6        9.07      -80.33    103.13 o 
   4  17   6       31.47       89.69    132.91 o 
   5  17   6        1.05      -11.89     74.56 o 
  -5  18   6      176.28      150.64     76.73 o 
  -4  18   6      138.71       83.98     76.77 o 
  -3  18   6      195.76      163.57     93.77 o 
  -2  18   6        0.72      -17.39     83.55 o 
  -1  18   6       14.41       32.61     94.39 o 
   0  18   6       83.35       78.77     94.26 o 
   1  18   6      145.07      137.65    108.65 o 
   2  18   6      103.17       71.32    143.71 o 
   3  18   6        5.28       16.21     90.77 o 
   4  18   6      172.84       23.77    102.65 o 
  -4  19   6        0.64       47.21     89.86 o 
  -3  19   6       21.94      -44.44    105.25 o 
  -2  19   6      140.56      119.55     99.13 o 
  -1  19   6      176.23      232.03    135.00 o 
   0  19   6       32.01      -38.82    110.84 o 
   1  19   6       79.51      -42.14    127.51 o 
   2  19   6       76.31       50.79     94.01 o 
 -12   1   7      143.23      251.03    127.88 o 
 -11   1   7       56.40      100.63    114.32 o 
 -10   1   7      346.74      382.16    100.39 o 
  -9   1   7       70.92       84.16     79.82 o 
  -8   1   7      682.69      752.18     91.03 o 
  -7   1   7     3084.06     3464.94    141.65 o 
  -6   1   7     1460.37     1462.62     97.63 o 
  -5   1   7     6879.72     6491.99    154.67 o 
  -4   1   7      708.38      824.89    101.03 o 
  -3   1   7     3211.83     2796.02     96.35 o 
  -2   1   7      976.12      827.90     56.52 o 
  -1   1   7     1317.07     1237.43     54.17 o 
   0   1   7      277.28      251.22     35.06 o 
   1   1   7      974.16      954.32     48.83 o 
   2   1   7     9495.08     9890.37    466.86 o 
   3   1   7     7826.84     7884.82    260.55 o 
   4   1   7     8971.69     9528.79    955.21 o 
   5   1   7     1449.29     1337.51    156.14 o 
   6   1   7      997.90      773.23    101.95 o 
   7   1   7     1191.88      911.05    111.97 o 
   8   1   7     1682.30     1223.48    139.60 o 
   9   1   7     1059.74      841.40    155.06 o 
  10   1   7       19.20      -70.08     83.60 o 
  11   1   7       73.36       26.24    123.80 o 
 -12   2   7      163.32       92.94    102.26 o 
 -11   2   7       35.79      -50.40     83.20 o 
 -10   2   7      324.04      277.77    115.36 o 
  -9   2   7      770.58      836.86    101.21 o 
  -8   2   7       21.49       34.52     71.33 o 
  -7   2   7        5.89        8.53     61.59 o 
  -6   2   7      897.00      895.00     85.09 o 
  -5   2   7     2999.33     3428.74    177.80 o 
  -4   2   7    15318.58    15175.63    386.01 o 
  -3   2   7     3258.57     3003.61    103.87 o 
  -2   2   7     3145.70     3112.05     92.44 o 
  -1   2   7      652.54      652.31     47.40 o 
   0   2   7     2068.38     1969.23     65.62 o 
   1   2   7      114.41       97.90     37.11 o 
   2   2   7     2056.39     2075.10    147.06 o 
   3   2   7        0.18      -12.29     49.27 o 
   4   2   7       16.73       57.73     67.43 o 
   5   2   7      370.04      292.19     76.05 o 
   6   2   7        1.81       13.93     56.60 o 
   7   2   7      151.69       71.30     72.00 o 
   8   2   7       34.32        3.93     76.40 o 
   9   2   7      126.28      107.08     82.91 o 
  10   2   7        0.01      -12.24     79.70 o 
  11   2   7        6.73       58.41    105.72 o 
 -12   3   7      277.93      428.67    133.04 o 
 -11   3   7      882.66     1114.55    160.28 o 
 -10   3   7       17.93       24.39     90.30 o 
  -9   3   7      162.65      173.25     99.49 o 
  -8   3   7     2401.09     2516.62    133.70 o 
  -7   3   7     1874.46     1988.56    111.07 o 
  -6   3   7     5577.44     5789.83    262.02 o 
  -5   3   7     1364.10     1358.72     93.25 o 
  -4   3   7        8.74       64.21     63.79 o 
  -3   3   7     3924.71     3531.78    150.35 o 
  -2   3   7     5979.01     5956.92    139.48 o 
  -1   3   7     3930.11     3720.09    121.31 o 
   0   3   7      488.10      448.91     39.66 o 
   1   3   7     5331.08     5063.12    236.91 o 
   2   3   7     6823.43     6858.87    344.99 o 
   3   3   7     6354.39     5903.55    179.40 o 
   4   3   7      990.07      990.76    232.32 o 
   5   3   7       42.20       -2.92     59.68 o 
   6   3   7      403.23      330.98     79.69 o 
   7   3   7     1662.84     1386.65    151.54 o 
   8   3   7     1774.97     1730.69    169.11 o 
   9   3   7      367.45      343.07    101.76 o 
  10   3   7        0.78      -66.99     89.82 o 
  11   3   7      192.96      274.15    108.25 o 
 -12   4   7      150.25       36.85    134.84 o 
 -11   4   7      147.32      105.12    117.00 o 
 -10   4   7      159.55      208.08     94.13 o 
  -9   4   7      142.55      150.82     95.02 o 
  -8   4   7       13.02       -0.84     75.67 o 
  -7   4   7        4.02      -25.74     55.84 o 
  -6   4   7      892.29      906.69     77.39 o 
  -5   4   7       45.64        2.01     47.85 o 
  -4   4   7     1234.20     1304.42     71.53 o 
  -3   4   7      668.51      599.20     47.17 o 
  -2   4   7       12.98       31.69     29.11 o 
  -1   4   7     1038.63      928.22     49.50 o 
   0   4   7      452.76      404.88     38.18 o 
   1   4   7        2.90      -21.53     36.69 o 
   2   4   7      188.24      105.72     46.58 o 
   3   4   7     1619.72     1735.82    141.97 o 
   4   4   7     1541.03     1507.90    164.91 o 
   5   4   7        2.66      -51.43     79.03 o 
   6   4   7      374.61      237.35     84.15 o 
   7   4   7      164.23       90.93     78.22 o 
   8   4   7      133.18       65.43     93.59 o 
   9   4   7        0.90       17.94     80.47 o 
  10   4   7       24.82       59.50    135.07 o 
 -12   5   7      759.35     1050.30    213.41 o 
 -11   5   7      238.13      217.12    129.54 o 
 -10   5   7      375.22      519.52    148.73 o 
  -9   5   7        3.20       97.86     85.64 o 
  -8   5   7      258.74      363.26     93.27 o 
  -7   5   7     4940.22     5036.69    195.66 o 
  -6   5   7     1494.72     1414.66     84.36 o 
  -5   5   7        8.93        1.08     42.46 o 
  -4   5   7      140.92       51.06     49.84 o 
  -3   5   7     2123.20     1903.66     61.36 o 
  -2   5   7     7369.08     7101.44    297.56 o 
  -1   5   7     4071.77     3457.31    309.88 o 
   0   5   7     3666.20     3614.28    258.99 o 
   1   5   7      624.02      513.77     46.26 o 
   2   5   7     1017.08      957.00     71.69 o 
   3   5   7      876.70      834.13    122.49 o 
   4   5   7     1245.62     1156.40    131.88 o 
   5   5   7       12.59      -36.94     88.19 o 
   6   5   7     2194.94     1807.21    296.61 o 
   7   5   7       55.79      191.16    366.85 o 
   8   5   7      119.85       81.99     72.35 o 
   9   5   7      287.60      169.24     84.76 o 
  10   5   7        0.54     -148.04    199.90 o 
 -12   6   7        2.81      -31.60    108.11 o 
 -11   6   7       22.49        5.53    111.33 o 
 -10   6   7      241.97      194.15    145.78 o 
  -9   6   7      131.56       96.71    112.40 o 
  -8   6   7        0.39      -91.40    130.76 o 
  -7   6   7      397.65      412.69    127.44 o 
  -6   6   7       17.92       24.00     61.59 o 
  -5   6   7      260.76      174.46     45.28 o 
  -4   6   7        3.48        1.83     33.79 o 
  -3   6   7      301.97      246.78     43.66 o 
  -2   6   7      888.05      808.58     56.52 o 
  -1   6   7      108.13       62.95     39.59 o 
   0   6   7     1329.17     1424.10     68.29 o 
   1   6   7     1312.21     1419.71     71.69 o 
   2   6   7       77.51       -9.98     51.83 o 
   3   6   7       19.78       -1.02     58.51 o 
   4   6   7      185.17      126.05     65.60 o 
   5   6   7      619.93      464.05    139.93 o 
   6   6   7      810.21      746.54    149.66 o 
   7   6   7        0.03      -33.49     86.44 o 
   8   6   7        0.06        4.75     66.60 o 
   9   6   7       49.75     -139.39    140.47 o 
  10   6   7        0.09      -85.36    153.44 o 
 -11   7   7      920.51     1132.98    488.41 o 
 -10   7   7      407.18      519.59    154.77 o 
  -9   7   7        0.77       17.15    147.51 o 
  -8   7   7      663.47      553.36    148.48 o 
  -7   7   7     1122.51      894.21    175.05 o 
  -6   7   7      933.90      827.21    141.46 o 
  -5   7   7      222.95      164.83     89.39 o 
  -4   7   7       11.47       11.09     62.01 o 
  -3   7   7     2993.92     2180.59    261.85 o 
  -2   7   7     3041.44     3321.93    235.26 o 
  -1   7   7     7974.10     8403.41    259.75 o 
   0   7   7      554.42      552.62     55.70 o 
   1   7   7      394.41      285.75     53.39 o 
   2   7   7     1169.03     1209.60     76.30 o 
   3   7   7      190.09      239.99     74.32 o 
   4   7   7     2443.26     2201.75    160.10 o 
   5   7   7        1.18      -31.08     75.88 o 
   6   7   7        2.17        3.35     68.05 o 
   7   7   7     2354.21     1757.98    430.06 o 
   8   7   7      677.04     1097.84    250.69 o 
   9   7   7       68.51       41.06    166.40 o 
  10   7   7       83.67      143.55    100.78 o 
 -11   8   7        0.01      -18.08     94.32 o 
 -10   8   7       51.20      168.91    218.27 o 
  -9   8   7      387.42      349.96    151.69 o 
  -8   8   7      534.98      431.90    158.81 o 
  -7   8   7      430.31      398.05    135.69 o 
  -6   8   7      340.60      297.01    127.43 o 
  -5   8   7      299.08      335.04     92.30 o 
  -4   8   7      109.95       84.67     86.42 o 
  -3   8   7      206.31      141.63     71.24 o 
  -2   8   7      226.14      256.66     53.36 o 
  -1   8   7        0.26      -15.30     42.17 o 
   0   8   7     2233.68     2438.02     87.63 o 
   1   8   7      802.27      785.16     55.42 o 
   2   8   7      107.77       62.88     44.81 o 
   3   8   7      477.20      319.61     69.99 o 
   4   8   7     1090.42     1150.68    136.74 o 
   5   8   7       11.17       56.70     91.66 o 
   6   8   7      151.68      111.74     65.65 o 
   7   8   7        0.19        6.14     84.06 o 
   8   8   7       70.21      169.70    110.31 o 
   9   8   7        0.55      -17.80     85.05 o 
  10   8   7      233.39      190.29    113.94 o 
 -11   9   7      201.52      278.76    261.49 o 
 -10   9   7      364.45      504.87    163.70 o 
  -9   9   7        3.45      -63.48    123.31 o 
  -8   9   7      102.22       -3.67    118.86 o 
  -7   9   7      454.60      434.27    128.79 o 
  -6   9   7     1700.82     1990.12    207.06 o 
  -5   9   7      785.22      758.25    115.32 o 
  -4   9   7      487.48      404.13     84.31 o 
  -3   9   7     1987.79     1703.24    126.99 o 
  -2   9   7     2286.64     2010.54     96.11 o 
  -1   9   7     1414.56     1411.10     80.28 o 
   0   9   7      943.93      953.62     71.23 o 
   1   9   7       58.77       70.02     49.23 o 
   2   9   7      806.82      907.87     92.06 o 
   3   9   7      599.28      721.75     64.62 o 
   4   9   7       11.91       31.03     66.80 o 
   5   9   7        1.35      -40.64     57.03 o 
   6   9   7      246.93      176.58    125.88 o 
   7   9   7      255.11      303.93    120.56 o 
   8   9   7      363.54      346.37    120.65 o 
   9   9   7       13.97       85.52    115.06 o 
 -11  10   7        0.03       23.27     79.43 o 
 -10  10   7       24.27       -8.85    149.12 o 
  -9  10   7       24.38      -73.88    110.69 o 
  -8  10   7      113.27      197.67    121.99 o 
  -7  10   7      302.27      208.81    113.68 o 
  -6  10   7      610.34      504.79    126.83 o 
  -5  10   7       84.19       91.89     92.52 o 
  -4  10   7      456.55      352.19     91.61 o 
  -3  10   7      682.37      695.39    100.17 o 
  -2  10   7      191.43      185.57     72.91 o 
  -1  10   7      206.34      247.54     55.92 o 
   0  10   7     1003.64     1067.78     80.79 o 
   1  10   7      822.04      912.29     80.48 o 
   2  10   7      456.66      505.19     66.65 o 
   3  10   7        0.28      -29.65     48.26 o 
   4  10   7       35.46       39.53     53.24 o 
   5  10   7     2087.41     2265.37    137.81 o 
   6  10   7        6.28       31.14    102.42 o 
   7  10   7        4.77      -19.97    112.84 o 
   8  10   7        0.29      -21.52    111.30 o 
   9  10   7        1.51      -87.45    113.17 o 
 -10  11   7       35.52       29.75     96.88 o 
  -9  11   7      184.43      310.89    136.35 o 
  -8  11   7      146.63      220.09    123.65 o 
  -7  11   7      255.67      132.91    215.03 o 
  -6  11   7      900.79      841.47    122.30 o 
  -5  11   7      455.20      515.83    111.30 o 
  -4  11   7        1.61      -33.86     70.83 o 
  -3  11   7     1508.44     1442.13    140.47 o 
  -2  11   7     3555.37     3755.18    159.24 o 
  -1  11   7     1164.35     1208.73    100.55 o 
   0  11   7       23.40       24.64     52.53 o 
   1  11   7      169.95      164.15     56.61 o 
   2  11   7      280.39      217.71     62.14 o 
   3  11   7     1676.38     2045.55    162.40 o 
   4  11   7     1013.10     1152.57    110.11 o 
   5  11   7      391.67      475.25    105.80 o 
   6  11   7      421.72      420.76    127.17 o 
   7  11   7      386.29      281.47    129.83 o 
   8  11   7      324.93      291.81    140.63 o 
   9  11   7      103.05       69.45    150.85 o 
 -10  12   7       41.57       23.00    109.68 o 
  -9  12   7        0.56      -22.60    103.06 o 
  -8  12   7       77.12        9.07    125.19 o 
  -7  12   7       46.73       22.75    137.30 o 
  -6  12   7      229.67      255.60     91.60 o 
  -5  12   7      361.59      282.00    111.83 o 
  -4  12   7      283.10      352.50     90.27 o 
  -3  12   7     1510.65     1498.29    139.12 o 
  -2  12   7      383.55      362.96     83.62 o 
  -1  12   7      153.21       60.21     65.29 o 
   0  12   7      323.42      348.58     79.85 o 
   1  12   7      364.00      328.45     68.25 o 
   2  12   7       20.37       38.61     60.44 o 
   3  12   7        2.93      -74.42     62.11 o 
   4  12   7       16.70       56.17     78.45 o 
   5  12   7        4.27      -10.09     81.88 o 
   6  12   7       10.58        1.08    153.44 o 
   7  12   7       16.47     -105.89    162.08 o 
   8  12   7        0.48      -39.37    136.47 o 
  -9  13   7       83.38       81.93    105.65 o 
  -8  13   7       20.43      -25.29    115.10 o 
  -7  13   7       97.32       84.74    118.82 o 
  -6  13   7       13.88       45.99     88.85 o 
  -5  13   7      428.03      314.70    113.94 o 
  -4  13   7      301.71      309.19     97.33 o 
  -3  13   7      572.59      481.52     87.70 o 
  -2  13   7       65.90       98.15     74.04 o 
  -1  13   7      716.98      678.73     97.87 o 
   0  13   7      849.97      950.47     99.38 o 
   1  13   7       27.58       79.59     80.13 o 
   2  13   7     1251.71     1525.39    224.79 o 
   3  13   7      537.47     1037.60    244.82 o 
   4  13   7      918.91     1065.53    182.08 o 
   5  13   7       86.11       78.69     73.24 o 
   6  13   7       16.88       28.14     89.98 o 
   7  13   7      155.91       98.33    248.53 o 
   8  13   7      156.03      121.02    192.34 o 
  -9  14   7        9.37       55.72    106.62 o 
  -8  14   7       15.05      107.51    104.77 o 
  -7  14   7       75.03      138.23    111.37 o 
  -6  14   7       58.24       58.83     95.94 o 
  -5  14   7      423.67      273.02     93.17 o 
  -4  14   7     2490.52     2525.30    171.05 o 
  -3  14   7      378.43      363.89     87.43 o 
  -2  14   7      253.46      283.38     77.67 o 
  -1  14   7        6.82        9.44     63.80 o 
   0  14   7       28.03       51.55     73.11 o 
   1  14   7        5.68      101.67     65.05 o 
   2  14   7        4.09      184.30    100.43 o 
   3  14   7        1.70        8.78     82.18 o 
   4  14   7        3.06       15.13     94.98 o 
   5  14   7       43.30       74.18     86.76 o 
   6  14   7       18.19       24.36     76.91 o 
   7  14   7       42.52       44.48     86.74 o 
  -8  15   7       37.06      107.72    106.86 o 
  -7  15   7      428.81      302.32    129.23 o 
  -6  15   7      446.20      471.09    110.70 o 
  -5  15   7      238.39      157.97     90.45 o 
  -4  15   7       49.84       -1.65     67.56 o 
  -3  15   7      103.68       48.99     72.44 o 
  -2  15   7      441.44      325.01     85.40 o 
  -1  15   7      367.62      330.96     83.59 o 
   0  15   7      279.36      329.46    101.69 o 
   1  15   7        4.08       94.29     85.88 o 
   2  15   7      392.76      475.67    185.31 o 
   3  15   7      758.81     1063.31    426.28 o 
   4  15   7      228.34      212.12    102.70 o 
   5  15   7       17.86       38.23     77.86 o 
   6  15   7       92.86       21.55     50.41 o 
  -7  16   7      187.54       23.46     86.36 o 
  -6  16   7       41.56       -2.58     79.81 o 
  -5  16   7      125.25      169.94     79.78 o 
  -4  16   7      137.40      109.64     77.56 o 
  -3  16   7      146.07      189.23     81.38 o 
  -2  16   7        0.07       12.81     63.17 o 
  -1  16   7      179.15       99.08    111.76 o 
   0  16   7        1.99       22.97     81.87 o 
   1  16   7      104.09      -45.86    126.13 o 
   2  16   7      134.40       94.68    116.61 o 
   3  16   7       59.34      108.60     97.58 o 
   4  16   7       83.46      113.48    106.00 o 
   5  16   7        3.48       11.36     71.68 o 
   6  16   7        1.92        8.32     52.02 o 
  -6  17   7      377.40      316.59     85.47 o 
  -5  17   7       49.23       41.31     70.27 o 
  -4  17   7        0.08      -96.18     69.85 o 
  -3  17   7       95.35      176.77     80.42 o 
  -2  17   7      398.88      522.15    117.21 o 
  -1  17   7      554.99      502.30    109.48 o 
   0  17   7        4.59     -124.29     98.09 o 
   1  17   7      198.49      245.22    175.59 o 
   2  17   7      228.41      226.34    115.88 o 
   3  17   7      453.48      664.99    323.63 o 
   4  17   7       62.87      163.58    209.09 o 
   5  17   7       21.64       36.74     92.93 o 
  -5  18   7       15.46      -12.82     81.62 o 
  -4  18   7       17.29        1.21     71.76 o 
  -3  18   7        2.05      -51.85     90.19 o 
  -2  18   7       29.49        3.34    103.35 o 
  -1  18   7        1.07      -24.16     80.09 o 
   0  18   7        8.32       -8.56    101.16 o 
   1  18   7       21.23       16.60    101.32 o 
   2  18   7        8.51      -59.35    115.81 o 
   3  18   7        7.75       60.51    124.26 o 
  -3  19   7       85.88      103.24     83.85 o 
  -2  19   7      268.91      327.84    107.87 o 
  -1  19   7       87.42      116.02    103.53 o 
   0  19   7        4.03      107.23    132.91 o 
   1  19   7       41.44      180.45    153.44 o 
 -12   0   8      115.83      270.14    225.84 o 
 -11   0   8      279.85      303.96    184.77 o 
 -10   0   8      649.49      793.89    163.08 o 
  -9   0   8      158.33      205.81    131.39 o 
  -8   0   8       64.25        4.86     88.83 o 
  -7   0   8       66.74      -16.99     95.50 o 
  -6   0   8       79.86       21.46     90.54 o 
  -5   0   8    24135.90    24141.16    855.80 o 
  -4   0   8     1086.38      907.84    106.24 o 
  -3   0   8     4285.65     4087.64    163.02 o 
  -2   0   8      573.83      655.66     80.39 o 
  -1   0   8      404.06      391.10     79.35 o 
   0   0   8     6737.71     7121.78    333.35 o 
   1   0   8     4242.49     4153.06     97.41 o 
   2   0   8      416.54      393.41     80.69 o 
   3   0   8      172.97       50.79     98.33 o 
   5   0   8     2731.77     2411.79    220.43 o 
   6   0   8     1276.23     1027.60    156.68 o 
   7   0   8      682.07      406.29    122.10 o 
   8   0   8       76.14       -2.16     96.17 o 
   9   0   8      271.78      128.59    122.10 o 
  10   0   8      197.91       89.69    159.92 o 
 -12   1   8        0.37      -12.87    105.88 o 
 -11   1   8        6.38      -91.58     95.62 o 
 -10   1   8       69.90       99.60     81.11 o 
  -9   1   8     1794.38     1869.46    127.76 o 
  -8   1   8      591.91      534.41     85.97 o 
  -7   1   8      172.47      101.67     65.63 o 
  -6   1   8     1590.71     1567.18     95.46 o 
  -5   1   8      800.75     1264.64    285.41 o 
  -4   1   8       63.64      240.92     56.45 o 
  -3   1   8     8365.93     8602.99    163.39 o 
  -2   1   8      223.02      221.33     47.02 o 
  -1   1   8      542.08      546.23     54.97 o 
   0   1   8       41.64       82.31     35.48 o 
   1   1   8     1789.81     1711.34     63.15 o 
   2   1   8     3259.61     3401.00    153.97 o 
   3   1   8     1496.57     1538.78    201.19 o 
   4   1   8      932.03     1174.31    336.59 o 
   5   1   8       68.60       39.87     66.95 o 
   6   1   8       17.31       49.51     69.54 o 
   7   1   8        7.76       34.87     69.07 o 
   8   1   8       24.58       -6.07     77.03 o 
   9   1   8        2.22      -82.89     93.91 o 
  10   1   8       23.45       74.90    131.29 o 
 -12   2   8        0.94        4.46    112.08 o 
 -11   2   8       17.27        6.50    115.85 o 
 -10   2   8        4.77        7.93    104.56 o 
  -9   2   8      631.01      780.58    102.80 o 
  -8   2   8     3544.40     3882.95    161.29 o 
  -7   2   8      504.88      528.41     80.21 o 
  -6   2   8      639.39      537.63     75.89 o 
  -5   2   8       39.22       89.39     63.79 o 
  -4   2   8    14040.58    13346.79    357.52 o 
  -3   2   8      918.73      909.04     66.58 o 
  -2   2   8     1000.36      830.29     65.89 o 
  -1   2   8       40.87        5.44     33.70 o 
   0   2   8     2629.29     2635.64     99.97 o 
   1   2   8     1466.04     1345.18     60.79 o 
   2   2   8     3155.01     2943.37    208.58 o 
   3   2   8       15.01       38.99     52.32 o 
   4   2   8     2239.71     2290.15    157.85 o 
   5   2   8     3745.28     2964.04    159.39 o 
   6   2   8     1616.81     1592.43    133.69 o 
   7   2   8      265.05      217.75     81.31 o 
   8   2   8       90.47      102.86     81.72 o 
   9   2   8       94.98       40.92     78.40 o 
  10   2   8      227.44      202.16     97.24 o 
 -12   3   8       17.50      -45.68    125.61 o 
 -11   3   8       14.19       27.92     88.66 o 
 -10   3   8      266.47      201.55    105.01 o 
  -9   3   8       98.81       89.39    104.27 o 
  -8   3   8        4.24        9.92     70.27 o 
  -7   3   8      249.50      246.79     67.25 o 
  -6   3   8      444.62      336.68     64.93 o 
  -5   3   8     5353.22     5399.68    215.81 o 
  -4   3   8      175.40      207.36     51.11 o 
  -3   3   8     1696.32     1725.24     80.40 o 
  -2   3   8      258.72      320.28     40.00 o 
  -1   3   8      829.06      739.04     49.59 o 
   0   3   8       38.42       37.98     33.77 o 
   1   3   8      123.78      133.97     58.95 o 
   2   3   8     1269.29     1294.20     92.80 o 
   3   3   8        0.59        8.97    114.69 o 
   4   3   8       11.93      -15.04     61.45 o 
   5   3   8      249.29      252.59    101.22 o 
   6   3   8        0.02       15.33     70.56 o 
   7   3   8      347.88      167.74     82.42 o 
   8   3   8      507.81      376.57    109.23 o 
   9   3   8      141.54      103.73     83.12 o 
  10   3   8      201.85       84.73     94.79 o 
 -12   4   8      171.31      230.97    165.86 o 
 -11   4   8        0.24        4.69    125.53 o 
 -10   4   8      330.35      310.12    132.95 o 
  -9   4   8     1071.29     1282.08    135.74 o 
  -8   4   8      667.12      591.26    107.55 o 
  -7   4   8       12.46       38.91     68.62 o 
  -6   4   8      156.27      103.69     55.66 o 
  -5   4   8     1481.43     1433.29    104.20 o 
  -4   4   8      926.19      841.20     65.12 o 
  -3   4   8     6282.06     5985.98    122.18 o 
  -2   4   8        6.36      -42.87     31.65 o 
  -1   4   8       58.58       42.63     37.06 o 
   0   4   8     6092.90     6111.21    352.32 o 
   1   4   8     3875.13     3521.32    113.03 o 
   2   4   8      204.26      137.60     44.87 o 
   3   4   8       13.97       56.39     57.68 o 
   4   4   8     1740.04     1588.62    118.39 o 
   5   4   8     2086.65     1929.11    168.77 o 
   6   4   8     1585.44     1176.72    150.20 o 
   7   4   8      315.98      268.48     79.29 o 
   8   4   8       26.60       41.13     92.39 o 
   9   4   8     1084.32      967.48    231.24 o 
  10   4   8      598.29      467.41    125.38 o 
 -12   5   8       40.52     -110.18    113.44 o 
 -11   5   8       65.34      110.44    155.78 o 
 -10   5   8       35.40      -24.81    127.01 o 
  -9   5   8        5.32      -41.13     99.78 o 
  -8   5   8      607.55      551.39    152.90 o 
  -7   5   8       52.65       21.85     77.66 o 
  -6   5   8       11.11      -45.41     58.17 o 
  -5   5   8      587.29      609.36     61.57 o 
  -4   5   8      229.23      244.83     47.66 o 
  -3   5   8      220.19      188.69     37.69 o 
  -2   5   8      234.75      148.72     34.17 o 
  -1   5   8      201.50      146.17     45.73 o 
   0   5   8     2062.46     2225.49    109.09 o 
   1   5   8     1526.73     1261.29     76.45 o 
   2   5   8     1168.91     1019.49     79.08 o 
   3   5   8      526.34      395.89     68.68 o 
   4   5   8      285.79      259.80     73.51 o 
   5   5   8     2032.12     2385.62    467.88 o 
   6   5   8      204.77      183.60     78.64 o 
   7   5   8       95.20       77.26     79.96 o 
   8   5   8      314.86      168.53     85.24 o 
   9   5   8      131.25       91.82     73.11 o 
  10   5   8       17.01       17.29    210.71 o 
 -12   6   8       49.23       40.50    108.94 o 
 -11   6   8        9.72      -68.04    127.54 o 
 -10   6   8      742.87      965.12    199.54 o 
  -9   6   8     1772.61     2185.67    228.00 o 
  -8   6   8      113.47      102.62    102.77 o 
  -7   6   8      269.49      212.35    117.25 o 
  -6   6   8       10.35       14.83     94.95 o 
  -5   6   8     1000.60      752.92    128.76 o 
  -4   6   8     1543.51     1199.94     74.57 o 
  -3   6   8     2766.41     2404.08    107.03 o 
  -2   6   8     1304.47     1093.82     78.45 o 
  -1   6   8     4211.36     4537.10    230.41 o 
   0   6   8     2869.41     2726.73    147.22 o 
   1   6   8     5128.63     5186.30    146.31 o 
   2   6   8      691.91      811.30     80.26 o 
   3   6   8      280.33      182.11     67.90 o 
   4   6   8      619.68      521.07     92.33 o 
   5   6   8     3213.41     3515.76    568.37 o 
   6   6   8       29.02      -30.16     54.80 o 
   7   6   8       31.59       40.12     78.96 o 
   8   6   8        0.55      -43.87     67.42 o 
   9   6   8       91.90      163.49     78.54 o 
  10   6   8      236.58      274.46    237.72 o 
 -11   7   8       12.31      -50.15    105.94 o 
 -10   7   8       39.69       11.77    135.61 o 
  -9   7   8       17.43      -22.53    115.51 o 
  -8   7   8      269.06      200.59    115.69 o 
  -7   7   8       77.75      112.68    114.76 o 
  -6   7   8       15.64      -23.34    116.78 o 
  -5   7   8       54.21      128.57    119.35 o 
  -4   7   8        7.43      -34.96     61.52 o 
  -3   7   8      153.22      102.19     45.20 o 
  -2   7   8        4.56       -4.16     37.32 o 
  -1   7   8      534.63      612.85     52.52 o 
   0   7   8      170.08      264.06     48.91 o 
   1   7   8      254.27      238.65     47.59 o 
   2   7   8       20.64       15.15     44.86 o 
   3   7   8      113.41       51.21     50.49 o 
   4   7   8      453.23      433.14     89.69 o 
   5   7   8      500.70      582.80    102.01 o 
   6   7   8      263.07      183.69    146.95 o 
   7   7   8        9.74      -38.68     77.01 o 
   8   7   8        6.55      -60.80     58.87 o 
   9   7   8       13.57      -52.95    156.68 o 
  10   7   8       18.48      -74.23     85.05 o 
 -11   8   8       91.89      116.01    114.32 o 
 -10   8   8      228.64      120.78    117.80 o 
  -9   8   8     1212.35     1376.59    193.64 o 
  -8   8   8      879.70     1013.02    366.31 o 
  -7   8   8       15.90       56.38    111.54 o 
  -6   8   8       29.16      109.97    134.53 o 
  -5   8   8     1523.45     1279.76    125.92 o 
  -4   8   8     2980.14     2663.98    150.00 o 
  -3   8   8     1048.25      866.97    103.75 o 
  -2   8   8     1245.59     1096.53     78.83 o 
  -1   8   8      304.39      217.59     53.84 o 
   0   8   8     5098.19     5517.96    248.16 o 
   1   8   8     1717.13     1771.52     87.19 o 
   2   8   8      101.04       59.92     46.85 o 
   3   8   8      176.33       97.65     67.36 o 
   4   8   8      616.71      718.58    100.24 o 
   5   8   8      368.71      271.11     89.99 o 
   6   8   8      550.70      763.29    210.17 o 
   7   8   8       47.50       72.62     74.94 o 
   8   8   8      136.95       49.71    167.49 o 
   9   8   8      506.97      538.41    130.45 o 
 -11   9   8        0.42       46.03     92.49 o 
 -10   9   8        3.85      -15.80    114.07 o 
  -9   9   8      135.79       61.97    123.28 o 
  -8   9   8      580.68      540.69    142.45 o 
  -7   9   8       22.00      -29.49     96.71 o 
  -6   9   8       28.65      127.41    104.29 o 
  -5   9   8       74.55       -2.95     71.05 o 
  -4   9   8      265.98      149.12     79.04 o 
  -3   9   8        1.01      -63.09     61.40 o 
  -2   9   8       30.90      -17.60     49.77 o 
  -1   9   8      536.17      562.31     63.38 o 
   0   9   8      580.17      667.24     66.17 o 
   1   9   8       16.62      -14.80     51.24 o 
   2   9   8       51.18       25.26     44.66 o 
   3   9   8       10.68      -16.84     47.76 o 
   4   9   8     1758.10     1767.60     99.65 o 
   5   9   8        1.50       36.65     57.74 o 
   6   9   8        3.66       55.29     80.32 o 
   7   9   8      105.63      152.57    114.70 o 
   8   9   8       41.93       67.09    118.86 o 
   9   9   8       40.40      -12.44    100.15 o 
 -10  10   8      228.30      230.53    119.04 o 
  -9  10   8      486.93      338.92    134.30 o 
  -8  10   8      615.31      667.92    160.57 o 
  -7  10   8      125.32       71.02    103.54 o 
  -6  10   8      195.44      145.54    122.10 o 
  -5  10   8     1191.15     1159.44    120.93 o 
  -4  10   8     2349.21     2321.80    153.74 o 
  -3  10   8     1311.38     1322.80    129.54 o 
  -2  10   8      195.36      142.81     65.38 o 
  -1  10   8      474.53      494.03     75.88 o 
   0  10   8     2299.32     2828.66    114.72 o 
   1  10   8     1179.77     1363.69     90.39 o 
   2  10   8     1503.42     1661.24    152.06 o 
   3  10   8       68.13       65.31     61.34 o 
   4  10   8       61.04       59.63     68.20 o 
   5  10   8     1121.31     1438.99    118.26 o 
   6  10   8     1315.36     1256.88    155.23 o 
   7  10   8      287.95      241.64    117.64 o 
   8  10   8       46.89      -27.62     94.83 o 
   9  10   8      337.18      320.19    117.14 o 
 -10  11   8        4.40       28.97     93.68 o 
  -9  11   8      117.24       77.71    154.52 o 
  -8  11   8        2.77      -67.21    105.47 o 
  -7  11   8      198.01      184.25    143.55 o 
  -6  11   8      240.48      211.10     92.31 o 
  -5  11   8      266.00       95.75     85.78 o 
  -4  11   8        3.45       44.79     79.52 o 
  -3  11   8      588.49      532.93    115.77 o 
  -2  11   8       99.42       99.15     64.64 o 
  -1  11   8       83.45       56.31     71.93 o 
   0  11   8      138.73      150.06     61.38 o 
   1  11   8      106.28      118.93     56.01 o 
   2  11   8        6.23      -54.48     61.58 o 
   3  11   8        0.64      -13.76     60.78 o 
   4  11   8        0.47      -44.01     71.81 o 
   5  11   8      196.51      124.64     88.97 o 
   6  11   8        5.45      255.01    212.87 o 
   7  11   8       52.56        3.41    132.37 o 
   8  11   8       24.52      -21.47     92.43 o 
 -10  12   8      293.13      145.78     98.58 o 
  -9  12   8      352.29      176.32    114.49 o 
  -8  12   8      144.09      147.54    142.75 o 
  -7  12   8       55.04       63.05    135.90 o 
  -6  12   8       40.37      220.15    122.95 o 
  -5  12   8     1590.45     1490.10    164.52 o 
  -4  12   8     4840.12     4500.11    264.29 o 
  -3  12   8      128.41      114.84     62.78 o 
  -2  12   8        0.50      -15.82     73.85 o 
  -1  12   8       12.13       40.80     72.01 o 
   0  12   8      442.37      560.75     89.54 o 
   1  12   8     2575.43     3143.30    315.66 o 
   2  12   8      713.94      829.13     99.29 o 
   3  12   8       14.66       50.67     60.51 o 
   4  12   8      119.66      127.43     77.08 o 
   5  12   8      149.61      197.24     86.03 o 
   6  12   8      359.16      288.31     95.28 o 
   7  12   8       41.06     -181.53    195.58 o 
   8  12   8        3.32      117.78    251.77 o 
  -9  13   8        3.42       -1.80     88.72 o 
  -8  13   8        2.30        7.46    124.80 o 
  -7  13   8       26.38       79.96    132.18 o 
  -6  13   8       27.50      151.75     87.40 o 
  -5  13   8       33.60      179.76    166.66 o 
  -4  13   8      477.04      469.90    118.64 o 
  -3  13   8       50.80       57.62     68.89 o 
  -2  13   8       27.29      -38.61     67.34 o 
  -1  13   8      254.71      215.87     72.55 o 
   0  13   8       20.95       54.87     70.42 o 
   1  13   8      218.52      243.06     91.87 o 
   2  13   8       79.65      105.92     70.60 o 
   3  13   8       31.77       10.26     73.37 o 
   4  13   8      112.69      106.10     73.12 o 
   5  13   8        0.30       60.85     72.73 o 
   6  13   8      152.51      132.96     88.07 o 
   7  13   8       80.31      148.04    202.06 o 
  -8  14   8      267.66      183.79    129.10 o 
  -7  14   8      127.52       56.33    122.19 o 
  -6  14   8       94.88       50.77     79.82 o 
  -5  14   8      707.04      681.16    124.76 o 
  -4  14   8        4.93      -12.66     63.84 o 
  -3  14   8      471.69      482.10     92.79 o 
  -2  14   8        5.02       15.13     73.03 o 
  -1  14   8      246.55      270.98     82.95 o 
   0  14   8     1674.06     1840.69    148.95 o 
   1  14   8      611.02      755.50    114.03 o 
   2  14   8      141.62       49.27    103.97 o 
   3  14   8       34.46       24.57     96.20 o 
   4  14   8      308.45      352.19    135.26 o 
   5  14   8      575.58      818.03    219.53 o 
   6  14   8      192.97      343.54     93.94 o 
   7  14   8       40.73      148.92     85.20 o 
  -8  15   8       20.38      -54.22     97.87 o 
  -7  15   8        1.56       27.62    110.72 o 
  -6  15   8      339.82      340.21    101.59 o 
  -5  15   8      221.41      133.43    106.71 o 
  -4  15   8       94.60       66.80     78.59 o 
  -3  15   8       27.39       68.36     79.52 o 
  -2  15   8       47.36       24.36     75.55 o 
  -1  15   8      244.43      149.71     77.50 o 
   0  15   8      370.07      263.80     87.45 o 
   1  15   8       65.19      138.64    122.67 o 
   2  15   8       42.27       33.79    112.26 o 
   3  15   8      228.78      235.56    120.19 o 
   4  15   8        9.55      -18.39     87.64 o 
   5  15   8        5.95       -3.99    114.53 o 
   6  15   8       39.87      137.14    101.64 o 
  -7  16   8       22.85        6.65     69.64 o 
  -6  16   8       35.92       74.72     97.59 o 
  -5  16   8       36.08       57.78     70.94 o 
  -4  16   8      667.07      637.79    101.59 o 
  -3  16   8       77.90      145.48     86.61 o 
  -2  16   8        1.77      -35.80     64.62 o 
  -1  16   8       76.62       43.75     92.43 o 
   0  16   8      188.79      287.73    125.06 o 
   1  16   8      696.48      800.55    446.27 o 
   2  16   8      382.92      425.50    134.01 o 
   3  16   8        2.43      -42.50    114.31 o 
   4  16   8      238.44      259.50    116.55 o 
   5  16   8      280.42      375.26    185.31 o 
  -6  17   8       27.75       -6.27     61.74 o 
  -5  17   8      111.85      151.55     83.50 o 
  -4  17   8       82.37       98.36     80.67 o 
  -3  17   8      147.17      133.66     73.07 o 
  -2  17   8      347.09      313.56    182.07 o 
  -1  17   8      121.17      281.70    130.89 o 
   0  17   8        9.99        3.55    106.58 o 
   1  17   8       13.59       65.20    121.56 o 
   2  17   8       33.48      129.83    134.98 o 
   3  17   8      118.66      128.30     94.13 o 
   4  17   8        1.15      -26.61     97.79 o 
  -4  18   8        3.63        9.95     74.24 o 
  -3  18   8      173.06       74.15    118.88 o 
  -2  18   8        5.06      111.32    120.76 o 
  -1  18   8      152.50      169.82    105.65 o 
   0  18   8      266.55      290.61    278.24 o 
   1  18   8      138.61      119.87    128.55 o 
   2  18   8       56.81      114.62    119.94 o 
   3  18   8        6.77        9.58     83.62 o 
  -2  19   8      109.50      140.84    108.11 o 
  -1  19   8       64.54      101.73    106.85 o 
   0  19   8       80.33      144.13    118.54 o 
 -12   1   9      296.70      312.80    175.71 o 
 -11   1   9      853.53     1165.34    154.62 o 
 -10   1   9      590.08      772.07    108.48 o 
  -9   1   9      534.01      664.56     99.10 o 
  -8   1   9       24.70      -49.65     69.09 o 
  -7   1   9     1623.32     1728.01    110.06 o 
  -6   1   9     9466.11     9571.90    238.11 o 
  -5   1   9        7.32      -44.20     48.46 o 
  -4   1   9      979.80      934.22     74.07 o 
  -3   1   9     2186.72     2128.76     97.79 o 
  -2   1   9     4016.39     4014.32    139.12 o 
  -1   1   9     6488.56     6730.54    245.49 o 
   0   1   9      754.85      669.59     51.32 o 
   1   1   9     1897.61     1799.70     75.26 o 
   2   1   9      266.25      225.77     42.92 o 
   3   1   9     3406.25     3425.34    159.00 o 
   4   1   9     1870.16     1748.77    593.22 o 
   5   1   9        1.15      -21.61     56.08 o 
   6   1   9      680.28      689.16    109.40 o 
   7   1   9     2024.23     1730.20    147.51 o 
   8   1   9     1255.93     1058.66    131.36 o 
   9   1   9      162.79       88.87    108.06 o 
  10   1   9        0.36       -4.08     90.35 o 
 -12   2   9        7.08      -55.74    114.90 o 
 -11   2   9       14.19      -87.97    115.56 o 
 -10   2   9      137.45      235.42    118.53 o 
  -9   2   9       47.09       25.23     69.59 o 
  -8   2   9      249.19      150.60     75.69 o 
  -7   2   9      179.43      124.42     66.97 o 
  -6   2   9        0.94       55.67     55.04 o 
  -5   2   9      532.89      452.98     68.65 o 
  -4   2   9     1175.08     1215.81     79.84 o 
  -3   2   9       73.32      -36.60     41.77 o 
  -2   2   9     2382.15     2313.28     95.72 o 
  -1   2   9      354.46      336.34     42.48 o 
   0   2   9     3512.86     3619.87     94.43 o 
   1   2   9      909.26      856.69     55.17 o 
   2   2   9     1189.28     1115.93     72.75 o 
   3   2   9     1376.07     1503.70    117.36 o 
   4   2   9      670.50      549.55    102.86 o 
   5   2   9       72.94       28.86     75.10 o 
   6   2   9        6.52      -83.39     67.76 o 
   7   2   9       12.59       60.54     75.23 o 
   8   2   9        8.42       -8.18     63.49 o 
   9   2   9      260.49      177.08     98.48 o 
  10   2   9      120.72       -3.98    112.38 o 
 -12   3   9      283.29      239.56    173.99 o 
 -11   3   9      244.21      300.39    136.77 o 
 -10   3   9      327.19      461.97    118.29 o 
  -9   3   9       83.14       89.56     93.70 o 
  -8   3   9      466.79      434.63     78.58 o 
  -7   3   9      970.27     1017.92     89.41 o 
  -6   3   9       24.75      -21.56     53.42 o 
  -5   3   9     3920.96     3724.78    126.86 o 
  -4   3   9     1332.92     1315.77     77.46 o 
  -3   3   9     3418.82     3321.25    108.00 o 
  -2   3   9     3120.20     2847.41     88.26 o 
  -1   3   9     6395.23     6501.11    127.75 o 
   0   3   9      624.21      609.19     62.00 o 
   1   3   9       91.68       94.94     43.75 o 
   2   3   9     1505.29     1506.83     82.68 o 
   3   3   9     4152.33     3757.37    330.91 o 
   4   3   9     2252.38     2282.23    371.71 o 
   5   3   9       58.82      -50.04     95.34 o 
   6   3   9      283.74      186.44     99.41 o 
   7   3   9       94.46      -15.79     55.48 o 
   8   3   9      340.29      329.26    109.56 o 
   9   3   9      234.02      192.44     85.33 o 
  10   3   9       71.11      127.69     95.11 o 
 -12   4   9        9.39       26.41    129.97 o 
 -11   4   9        5.01       87.19    156.95 o 
 -10   4   9      199.77      171.86    152.00 o 
  -9   4   9      391.03      253.46    147.67 o 
  -8   4   9      527.47      446.00     96.97 o 
  -7   4   9      185.17      130.69     85.41 o 
  -6   4   9      215.79      142.36     54.52 o 
  -5   4   9       72.86       41.68     46.33 o 
  -4   4   9      120.26      153.25     46.78 o 
  -3   4   9       61.97       84.79     48.98 o 
  -2   4   9     1137.34     1062.81     58.46 o 
  -1   4   9      408.98      346.15     45.66 o 
   0   4   9      499.94      470.01     79.06 o 
   1   4   9      288.70      335.88     53.59 o 
   2   4   9       18.14       23.32     46.15 o 
   3   4   9       43.51       60.94     59.69 o 
   4   4   9      941.62      789.04    100.04 o 
   5   4   9       18.65     -138.11    106.89 o 
   6   4   9       61.34       22.71     67.22 o 
   7   4   9      157.35      121.39     86.13 o 
   8   4   9       43.79       19.27     96.18 o 
   9   4   9       79.85       24.95     76.45 o 
  10   4   9        7.21      -38.33     97.25 o 
 -12   5   9      124.20      174.58    162.82 o 
 -11   5   9      287.40      469.99    161.08 o 
 -10   5   9      381.01      598.60    150.62 o 
  -9   5   9        2.62      -35.96    106.19 o 
  -8   5   9     1000.22     1033.13    173.04 o 
  -7   5   9     1448.58     1486.01    162.40 o 
  -6   5   9     2249.53     2042.49    200.98 o 
  -5   5   9      216.03       86.10     45.09 o 
  -4   5   9      663.29      601.98     59.49 o 
  -3   5   9        8.24       -8.18     30.68 o 
  -2   5   9     6888.47     6543.71    118.69 o 
  -1   5   9     4987.46     5097.17    245.43 o 
   0   5   9      135.58       91.42     35.69 o 
   1   5   9       11.90      -29.42     39.33 o 
   2   5   9     2041.00     1978.28    186.22 o 
   3   5   9     1221.01     1216.11     84.11 o 
   4   5   9     3460.42     3390.43    172.22 o 
   5   5   9      357.41      316.08    108.10 o 
   6   5   9        2.57      -50.12     49.21 o 
   7   5   9      175.03      151.28     69.49 o 
   8   5   9     1096.38      951.28    140.52 o 
   9   5   9      474.82      403.58     98.08 o 
  10   5   9        4.27      -30.83     84.59 o 
 -11   6   9        1.23       12.93    146.81 o 
 -10   6   9      109.37      148.34    117.91 o 
  -9   6   9      144.95      113.62    143.48 o 
  -8   6   9       41.32       11.25     94.69 o 
  -7   6   9        1.53       66.15    108.26 o 
  -6   6   9      148.91       99.34     93.64 o 
  -5   6   9        1.29        0.25     88.93 o 
  -4   6   9      166.03      175.89     47.55 o 
  -3   6   9      406.70      288.52     53.62 o 
  -2   6   9      141.24      121.24     46.97 o 
  -1   6   9     1184.38     1190.75     81.26 o 
   0   6   9     1623.28     1683.58     79.32 o 
   1   6   9      403.14      314.04     60.62 o 
   2   6   9       41.02      -23.18     57.34 o 
   3   6   9      392.29      352.39     74.39 o 
   4   6   9      184.77      112.30     71.96 o 
   5   6   9      406.79      202.85    136.69 o 
   6   6   9      120.77      -54.03    141.55 o 
   7   6   9      120.69      125.50     80.01 o 
   8   6   9        7.20       35.51     81.26 o 
   9   6   9       12.44      -16.45     75.56 o 
 -11   7   9      303.26      351.73    156.14 o 
 -10   7   9      191.22      243.32    156.26 o 
  -9   7   9       40.82       16.90    143.22 o 
  -8   7   9      424.08      309.37    128.93 o 
  -7   7   9      849.63      781.40    140.14 o 
  -6   7   9     1453.51     1480.15    174.31 o 
  -5   7   9     1461.57     1224.73    235.02 o 
  -4   7   9      104.03       81.96     66.63 o 
  -3   7   9     1134.94     1007.95     74.45 o 
  -2   7   9     1326.11     1118.40    100.60 o 
  -1   7   9     1574.61     1563.55    121.99 o 
   0   7   9     1896.69     1936.26    130.83 o 
   1   7   9       41.36       -1.02     54.27 o 
   2   7   9     1215.56     1344.30     94.76 o 
   3   7   9     4315.36     4762.15    213.87 o 
   4   7   9      294.23      204.16     85.48 o 
   5   7   9     1681.32     1300.24    186.51 o 
   6   7   9        3.76       -4.35     97.35 o 
   7   7   9      434.88      376.62     95.49 o 
   8   7   9      843.91      774.52    245.83 o 
   9   7   9      142.93      115.62    167.49 o 
 -11   8   9       17.03       88.40    168.03 o 
 -10   8   9       11.29     -130.41    129.13 o 
  -9   8   9      129.62      148.59    118.51 o 
  -8   8   9       31.49       58.00    116.73 o 
  -7   8   9        1.18        1.11     97.38 o 
  -6   8   9      233.02      128.59    140.47 o 
  -5   8   9       93.18       41.96     68.06 o 
  -4   8   9      295.92      312.01     90.22 o 
  -3   8   9      160.13      159.12     68.53 o 
  -2   8   9      224.35      230.74     46.66 o 
  -1   8   9       44.75       27.98     47.29 o 
   0   8   9      503.22      403.61     58.78 o 
   1   8   9      385.13      403.52     70.15 o 
   2   8   9      793.58      624.77     86.40 o 
   3   8   9        0.01        8.63     62.11 o 
   4   8   9     1880.70     1878.99    182.17 o 
   5   8   9      173.68      103.21     95.68 o 
   6   8   9      253.65      134.96    110.12 o 
   7   8   9        9.15       48.45     70.52 o 
   8   8   9       16.59      -20.53    144.79 o 
   9   8   9       39.12       83.48     86.88 o 
 -11   9   9      203.24      184.62    125.31 o 
 -10   9   9        8.45       -6.94    103.26 o 
  -9   9   9        2.65       58.13    122.27 o 
  -8   9   9      845.66      834.55    169.20 o 
  -7   9   9      289.94      235.03    124.69 o 
  -6   9   9      595.01      667.88    142.45 o 
  -5   9   9     2263.63     2113.99    148.15 o 
  -4   9   9      166.57      100.39     78.63 o 
  -3   9   9      710.08      629.54     99.40 o 
  -2   9   9      804.69      636.44     77.48 o 
  -1   9   9     2676.49     2959.22    200.08 o 
   0   9   9      122.45       90.71     66.53 o 
   1   9   9      197.03      141.00     60.28 o 
   2   9   9      413.74      368.14     73.63 o 
   3   9   9      135.03      170.23     70.02 o 
   4   9   9     4612.78     4829.40    288.38 o 
   5   9   9        1.33      -32.89     86.96 o 
   6   9   9      107.58      167.56    140.71 o 
   7   9   9      510.11      558.98    136.04 o 
   8   9   9      260.07      277.81    110.65 o 
   9   9   9       37.53      193.15    119.90 o 
 -10  10   9       30.61      -93.38     85.57 o 
  -9  10   9       36.78      -22.17     98.67 o 
  -8  10   9      149.41      109.90    143.48 o 
  -7  10   9      124.90       25.87    117.07 o 
  -6  10   9       24.38       50.81    106.92 o 
  -5  10   9       23.50       43.33     84.43 o 
  -4  10   9        2.31      -52.48     69.17 o 
  -3  10   9       34.37       23.88     85.42 o 
  -2  10   9     1007.46     1037.54     92.30 o 
  -1  10   9      164.92      147.63     55.58 o 
   0  10   9        1.82      -38.10     57.47 o 
   1  10   9      171.61      175.76     66.45 o 
   2  10   9        6.38      -29.26     56.25 o 
   3  10   9       21.95        6.06     65.74 o 
   4  10   9      286.46      298.95     79.23 o 
   5  10   9      309.72      286.01     77.58 o 
   6  10   9       42.59       24.13     81.09 o 
   7  10   9        4.11      120.83    103.13 o 
   8  10   9       45.51      -10.36    102.50 o 
 -10  11   9      381.13      275.53    283.10 o 
  -9  11   9       23.70        7.43    103.36 o 
  -8  11   9       36.65       35.10    103.07 o 
  -7  11   9      958.08     1175.99    190.61 o 
  -6  11   9      116.93      186.57     84.21 o 
  -5  11   9       41.08       29.11     74.60 o 
  -4  11   9      141.21      168.55     94.34 o 
  -3  11   9      202.06      197.88     90.87 o 
  -2  11   9      387.84      428.55     82.92 o 
  -1  11   9      319.04      171.71     67.39 o 
   0  11   9      112.93      102.11     61.33 o 
   1  11   9       21.37      -13.75     57.40 o 
   2  11   9      282.98      306.79     81.88 o 
   3  11   9      996.59     1206.13    109.53 o 
   4  11   9       54.19      135.63     66.61 o 
   5  11   9        0.48      -26.97     78.02 o 
   6  11   9       82.04      200.69     86.11 o 
   7  11   9      145.07      220.43    183.69 o 
   8  11   9      284.32      338.21    198.82 o 
  -9  12   9        3.64      -75.22    108.31 o 
  -8  12   9        9.39      -24.24     92.17 o 
  -7  12   9      235.41      113.21    141.55 o 
  -6  12   9       45.37       57.67     76.89 o 
  -5  12   9      759.30      686.01    126.59 o 
  -4  12   9     1033.78      985.69    124.71 o 
  -3  12   9        5.95      -20.66     65.15 o 
  -2  12   9        6.09       -4.55     66.12 o 
  -1  12   9       16.20       -9.34     79.10 o 
   0  12   9        2.99      -14.11     71.79 o 
   1  12   9      472.14      459.10     86.60 o 
   2  12   9       22.14      -12.95     70.27 o 
   3  12   9       29.49       31.49     58.84 o 
   4  12   9       46.39       25.93     91.66 o 
   5  12   9      385.61      550.18    123.57 o 
   6  12   9      247.49      258.98    110.56 o 
   7  12   9        0.09       77.80    220.43 o 
  -9  13   9        0.15       31.74     96.46 o 
  -8  13   9        1.00      -99.57     76.07 o 
  -7  13   9      241.11      293.65    114.75 o 
  -6  13   9     1680.64     1278.29    234.48 o 
  -5  13   9      128.20      112.88    102.93 o 
  -4  13   9       15.64       26.23     99.07 o 
  -3  13   9      630.31      687.31     95.61 o 
  -2  13   9     1245.26     1224.04    122.28 o 
  -1  13   9      243.46      229.45     92.32 o 
   0  13   9       18.23      -32.38     74.93 o 
   1  13   9       29.02      -28.77     75.42 o 
   2  13   9      387.16      447.95     81.68 o 
   3  13   9     1032.24     1084.59    120.47 o 
   4  13   9      195.45       88.48     81.97 o 
   5  13   9       90.36      113.66     87.29 o 
   6  13   9      133.15      141.15     96.43 o 
   7  13   9      789.05      605.12    116.49 o 
  -8  14   9        0.71       19.58     82.52 o 
  -7  14   9       13.36       23.22     87.01 o 
  -6  14   9      275.87      245.60    102.54 o 
  -5  14   9        7.19       -4.47     76.11 o 
  -4  14   9        7.65       25.27     70.45 o 
  -3  14   9       21.23      109.51     79.46 o 
  -2  14   9       12.33      -50.70     80.67 o 
  -1  14   9       20.24      -99.54     66.36 o 
   0  14   9      403.35      431.35    123.22 o 
   1  14   9      169.44      286.72    100.97 o 
   2  14   9       14.18      158.24    137.35 o 
   3  14   9        3.12       -6.48     78.20 o 
   4  14   9       42.36       73.95     81.75 o 
   5  14   9        7.15      -25.07     86.73 o 
   6  14   9        9.28       -2.79    108.86 o 
  -7  15   9       13.07        1.56     77.16 o 
  -6  15   9      333.13      306.63     97.80 o 
  -5  15   9        1.72      -28.24     71.73 o 
  -4  15   9      139.67       77.24     77.14 o 
  -3  15   9      111.12       60.63     81.79 o 
  -2  15   9      209.07      196.14     90.04 o 
  -1  15   9      452.72      474.13    105.84 o 
   0  15   9      276.06      338.03    109.30 o 
   1  15   9      435.27      458.85    185.85 o 
   2  15   9      561.77      668.28    286.35 o 
   3  15   9      260.95      343.67    141.05 o 
   4  15   9      228.21      174.74    201.52 o 
   5  15   9        3.39      -23.93     98.31 o 
  -6  16   9       19.63      -68.55     64.27 o 
  -5  16   9      728.62      609.86    100.28 o 
  -4  16   9       38.69      -31.30     83.86 o 
  -3  16   9      145.51      154.50     95.25 o 
  -2  16   9        6.47       32.81     85.72 o 
  -1  16   9       32.06       73.58     92.33 o 
   0  16   9      132.41       85.14    126.30 o 
   1  16   9       61.34       -0.71    109.12 o 
   2  16   9       14.06       -1.61    133.11 o 
   3  16   9        4.04       -1.73     87.35 o 
   4  16   9        5.72       53.23     95.51 o 
  -5  17   9      188.65      180.75     83.57 o 
  -4  17   9        7.52      -43.02     75.41 o 
  -3  17   9      131.54      136.26     89.10 o 
  -2  17   9      321.18      249.59    128.11 o 
  -1  17   9      139.59       73.52    115.53 o 
   0  17   9        1.09      107.26    129.09 o 
   1  17   9        7.76       -1.21    129.50 o 
   2  17   9      220.58      395.68    273.38 o 
   3  17   9      288.66      371.71    138.46 o 
  -4  18   9       90.91       62.27     76.32 o 
  -3  18   9       17.53      -38.62    102.40 o 
  -2  18   9       22.50      -18.47     98.94 o 
  -1  18   9       14.25       35.72    111.89 o 
   0  18   9       48.47        3.28    118.96 o 
   1  18   9        6.27       82.97    130.52 o 
   2  18   9        0.48       44.90    123.72 o 
 -12   0  10      270.77      287.43    244.20 o 
 -11   0  10       57.43      195.58    161.00 o 
 -10   0  10      289.55      427.21    131.47 o 
  -9   0  10       14.66      -35.21     92.35 o 
  -8   0  10      206.49      209.82    113.72 o 
  -7   0  10     1973.37     1671.78    159.24 o 
  -6   0  10        0.77       31.14     76.33 o 
  -5   0  10     6028.99     6252.75    235.86 o 
  -4   0  10       35.47       40.14     65.56 o 
  -3   0  10      374.07      419.37     91.34 o 
  -2   0  10      134.41      203.16     85.95 o 
  -1   0  10      287.74      528.90     97.66 o 
   0   0  10      344.80      344.41     79.55 o 
   1   0  10     5784.97     6403.67    360.90 o 
   2   0  10     1972.10     1932.06    180.45 o 
   3   0  10     2959.47     3423.19    297.15 o 
   4   0  10       88.78      -20.53    116.70 o 
   5   0  10     3058.71     2413.95    212.87 o 
   6   0  10     1724.13     1376.62    172.89 o 
   7   0  10        1.95       -4.32    131.83 o 
   8   0  10       45.12       -9.72    121.02 o 
   9   0  10        4.32     -109.14    116.70 o 
  10   0  10      106.14       56.19    121.02 o 
 -12   1  10        1.71       58.35    238.80 o 
 -11   1  10        4.78       62.49     98.36 o 
 -10   1  10        0.69      -31.24    100.88 o 
  -9   1  10       12.24       37.25     80.46 o 
  -8   1  10      253.88      182.08     73.50 o 
  -7   1  10       25.63       53.92     69.82 o 
  -6   1  10       66.72        4.98     53.53 o 
  -5   1  10        2.31       68.75     57.12 o 
  -4   1  10       14.41      142.74     53.97 o 
  -3   1  10      357.29      428.48     64.27 o 
  -2   1  10     1496.04     1588.22     89.85 o 
  -1   1  10      142.78       68.76     47.91 o 
   0   1  10      722.52      705.83     56.20 o 
   1   1  10      228.33      337.78     45.76 o 
   2   1  10      202.54      228.35     57.88 o 
   3   1  10        7.92       -4.47     58.01 o 
   4   1  10      152.75       91.60     64.58 o 
   5   1  10       18.04      -75.13     50.09 o 
   6   1  10       26.28       25.03     68.01 o 
   7   1  10      226.55      123.63     80.72 o 
   8   1  10       82.49      110.70     78.93 o 
   9   1  10        4.23       45.90     71.19 o 
  10   1  10      432.25      360.37    113.78 o 
 -12   2  10       68.17      123.15    139.94 o 
 -11   2  10       55.76        6.14    143.62 o 
 -10   2  10      168.43      176.80    123.17 o 
  -9   2  10      698.03      736.57    122.49 o 
  -8   2  10        7.47       16.06     69.31 o 
  -7   2  10       38.97      -20.44     59.05 o 
  -6   2  10        5.46      -46.90     60.88 o 
  -5   2  10     1441.00     1306.76     85.31 o 
  -4   2  10     2404.95     2111.48     97.48 o 
  -3   2  10      585.90      536.26     63.11 o 
  -2   2  10       34.53       64.93     42.92 o 
  -1   2  10      925.23      812.30     58.83 o 
   0   2  10     4325.16     4239.19    106.75 o 
   1   2  10      396.94      327.76     47.28 o 
   2   2  10     2738.24     2868.61    110.10 o 
   3   2  10       78.13       93.08     73.85 o 
   4   2  10      346.46      283.32    159.38 o 
   5   2  10      539.87      484.09    104.27 o 
   6   2  10      220.08      113.72     73.45 o 
   7   2  10      408.22      440.23    147.50 o 
   8   2  10      313.84      273.81     91.90 o 
   9   2  10      586.66      489.71    107.34 o 
 -12   3  10       25.22       28.60    127.22 o 
 -11   3  10       10.53       77.52    131.87 o 
 -10   3  10       93.24      118.02    107.98 o 
  -9   3  10        4.98      -32.04    102.54 o 
  -8   3  10       69.38      104.47     80.13 o 
  -7   3  10       92.82      143.61     65.98 o 
  -6   3  10      882.69      805.06     80.91 o 
  -5   3  10      102.20       46.66     53.65 o 
  -4   3  10       16.52      -58.78     49.28 o 
  -3   3  10       34.82        0.55     39.02 o 
  -2   3  10       18.18      -11.67     38.48 o 
  -1   3  10       34.15       78.41     38.84 o 
   0   3  10       66.42       83.31     40.76 o 
   1   3  10        6.79       11.04     47.92 o 
   2   3  10       27.84      -15.24     49.88 o 
   3   3  10      160.47       92.89     42.56 o 
   4   3  10     1296.24     1386.71    153.49 o 
   5   3  10       73.92       12.96     73.16 o 
   6   3  10      118.62       51.33     73.35 o 
   7   3  10       63.76       11.08     79.71 o 
   8   3  10      140.90       89.44     74.19 o 
   9   3  10       62.18      -25.83     79.29 o 
 -12   4  10       14.81      -52.67    108.54 o 
 -11   4  10      133.89       53.08    126.92 o 
 -10   4  10       54.13       20.15    134.59 o 
  -9   4  10      631.17      808.00    156.84 o 
  -8   4  10     2367.94     2481.61    336.59 o 
  -7   4  10      709.15      692.31    124.07 o 
  -6   4  10      531.83      432.22     74.55 o 
  -5   4  10     2102.84     1998.38     98.67 o 
  -4   4  10     2992.76     2828.35    108.35 o 
  -3   4  10     2269.43     2156.74     93.38 o 
  -2   4  10     1810.65     1781.89     79.41 o 
  -1   4  10      907.74      900.90     62.79 o 
   0   4  10     2793.63     2716.94    121.78 o 
   1   4  10     2811.30     2782.11    113.62 o 
   2   4  10      637.92      618.00     68.29 o 
   3   4  10      155.06      109.40     58.04 o 
   4   4  10     2058.54     1865.10    268.20 o 
   5   4  10      789.69      981.92    205.30 o 
   6   4  10      124.07      139.60     78.55 o 
   7   4  10      192.62      197.34     75.76 o 
   8   4  10        0.05       60.29     70.55 o 
   9   4  10      125.22       31.14     84.11 o 
 -11   5  10        0.09      -38.31    137.58 o 
 -10   5  10        3.63        2.08    107.73 o 
  -9   5  10       60.77      202.72    126.69 o 
  -8   5  10        0.44      -69.96    100.21 o 
  -7   5  10      236.28      262.98    112.72 o 
  -6   5  10      123.08        4.50     81.92 o 
  -5   5  10      301.94      284.16     77.55 o 
  -4   5  10        7.75        2.73     56.69 o 
  -3   5  10        5.33        0.83     34.43 o 
  -2   5  10       11.07       11.86     37.33 o 
  -1   5  10      323.48      250.76     45.03 o 
   0   5  10      157.02      129.32     55.90 o 
   1   5  10       96.02       81.11     55.11 o 
   2   5  10      285.74      165.71     54.65 o 
   3   5  10       17.30        1.66     52.68 o 
   4   5  10      559.79      522.24     98.31 o 
   5   5  10       28.56       24.85     96.13 o 
   6   5  10      112.63       81.86     53.10 o 
   7   5  10        7.14       27.46     71.89 o 
   8   5  10        2.66      -27.87     61.58 o 
   9   5  10        0.06      -38.50     74.69 o 
 -11   6  10      126.23        9.10    107.74 o 
 -10   6  10      673.00      706.27    172.23 o 
  -9   6  10     1191.30     1118.82    192.74 o 
  -8   6  10       57.49       38.66    111.38 o 
  -7   6  10       50.42       88.82    112.77 o 
  -6   6  10      104.49       67.65     87.62 o 
  -5   6  10      702.65      595.14    137.23 o 
  -4   6  10     2265.45     2082.82    117.16 o 
  -3   6  10     3938.82     3843.13    154.72 o 
  -2   6  10     1144.27     1059.16     80.97 o 
  -1   6  10     1119.37     1118.06     82.72 o 
   0   6  10     3513.68     3367.06    213.50 o 
   1   6  10     2341.83     2389.77    283.66 o 
   2   6  10      931.85      880.41     81.57 o 
   3   6  10      753.21      658.29    123.99 o 
   4   6  10      206.53      193.69     78.93 o 
   5   6  10      519.26      547.97    133.05 o 
   6   6  10     1488.15     1637.44    176.46 o 
   7   6  10       82.72       43.02     77.00 o 
   8   6  10       36.88        0.22     59.97 o 
   9   6  10      309.08      242.53     96.71 o 
 -11   7  10        0.59      -32.38    126.64 o 
 -10   7  10        4.88       17.59    108.11 o 
  -9   7  10       32.19       52.61    121.93 o 
  -8   7  10       45.83       -0.30    130.12 o 
  -7   7  10       73.01      135.54    105.06 o 
  -6   7  10       39.57      -14.59    114.61 o 
  -5   7  10        1.35        5.14    109.06 o 
  -4   7  10       30.64       36.94     64.81 o 
  -3   7  10       17.25      -39.06     40.89 o 
  -2   7  10       31.03        3.65     49.68 o 
  -1   7  10       67.40       64.26     52.78 o 
   0   7  10       22.17        6.68     58.90 o 
   1   7  10      416.07      478.89     72.23 o 
   2   7  10      321.37      260.91     61.16 o 
   3   7  10       37.38      -17.27     57.62 o 
   4   7  10       23.09        0.55     57.09 o 
   5   7  10        0.33       25.15     75.37 o 
   6   7  10        2.50        1.00     93.75 o 
   7   7  10       32.33       31.40     71.43 o 
   8   7  10       16.71      -17.83     50.52 o 
   9   7  10       22.12       20.53    193.42 o 
 -11   8  10        1.07      -29.76     92.82 o 
 -10   8  10      146.98      188.28    146.12 o 
  -9   8  10      907.16      945.41    176.67 o 
  -8   8  10     1737.14     1818.99    419.25 o 
  -7   8  10       42.86      115.99    118.15 o 
  -6   8  10      114.23      147.08    108.13 o 
  -5   8  10      744.06      626.89    129.81 o 
  -4   8  10     1344.68     1363.04    117.99 o 
  -3   8  10     2771.30     2865.61    160.82 o 
  -2   8  10      277.19      233.71     59.55 o 
  -1   8  10      311.86      319.95     58.59 o 
   0   8  10     1672.45     1841.89    107.84 o 
   1   8  10     1138.69     1186.28     91.21 o 
   2   8  10      664.27      810.60     90.90 o 
   3   8  10      150.13      137.58     70.93 o 
   4   8  10     1430.98     1544.95    108.15 o 
   5   8  10      369.51      499.70    107.85 o 
   6   8  10      858.66      971.05    215.03 o 
   7   8  10      484.77      407.33     91.63 o 
   8   8  10        0.09       90.77    190.18 o 
 -10   9  10       14.98       -7.22     96.80 o 
  -9   9  10       72.45      125.80    124.80 o 
  -8   9  10        3.12       18.50    105.80 o 
  -7   9  10       97.38      136.63    104.00 o 
  -6   9  10       20.96       28.72    100.90 o 
  -5   9  10       78.45       70.21     85.25 o 
  -4   9  10       69.89       18.26     71.39 o 
  -3   9  10     1023.71      871.18    108.00 o 
  -2   9  10      402.33      336.38     81.60 o 
  -1   9  10       11.31      -62.75     52.84 o 
   0   9  10        1.31       16.72     60.65 o 
   1   9  10       69.66       70.43     66.88 o 
   2   9  10       68.28       59.12     59.79 o 
   3   9  10     1668.11     1553.17    118.01 o 
   4   9  10      641.79      563.82     99.19 o 
   5   9  10       15.45       10.06     63.97 o 
   6   9  10       12.69       73.79    146.95 o 
   7   9  10        5.63       -7.56    124.26 o 
   8   9  10       60.02       82.20    102.77 o 
 -10  10  10      123.27       74.57     95.49 o 
  -9  10  10      381.61      504.27    272.30 o 
  -8  10  10      665.47      693.20    160.26 o 
  -7  10  10      243.72      319.99    130.69 o 
  -6  10  10      327.99      353.09    111.55 o 
  -5  10  10      517.14      492.98    141.72 o 
  -4  10  10     4943.32     4751.82    227.80 o 
  -3  10  10      552.41      493.46     96.02 o 
  -2  10  10        0.56       32.28     73.04 o 
  -1  10  10      508.26      339.58    120.95 o 
   0  10  10     1001.40      995.27     97.21 o 
   1  10  10     1295.35     1440.28    107.56 o 
   2  10  10      308.88      359.23     84.61 o 
   3  10  10      278.54      231.93     77.89 o 
   4  10  10      563.75      587.92     89.37 o 
   5  10  10      763.50     1034.06    116.51 o 
   6  10  10      305.02      324.34    123.72 o 
   7  10  10      343.78      278.78    221.51 o 
   8  10  10        8.58       32.42    163.16 o 
 -10  11  10       40.76       22.56     94.51 o 
  -9  11  10       12.56       12.86    108.10 o 
  -8  11  10        4.12      -12.97    113.08 o 
  -7  11  10       82.15       96.51    113.69 o 
  -6  11  10       52.40       21.47    104.59 o 
  -5  11  10       51.45       -1.92     71.57 o 
  -4  11  10        1.68       -6.87     86.06 o 
  -3  11  10      433.15      345.99     92.53 o 
  -2  11  10       28.25       38.67     84.41 o 
  -1  11  10        8.31      -21.51     78.66 o 
   0  11  10      117.69       50.84     58.41 o 
   1  11  10        3.08       28.52     62.19 o 
   2  11  10       67.71       35.40     64.10 o 
   3  11  10        5.43       72.08     71.30 o 
   4  11  10       69.11       93.32     70.30 o 
   5  11  10        0.65      -35.09     77.34 o 
   6  11  10      139.27      148.67    103.04 o 
   7  11  10       56.14       45.38    161.00 o 
  -9  12  10      283.32      245.14    126.94 o 
  -8  12  10      164.88      204.13    116.06 o 
  -7  12  10       88.67       85.70     97.04 o 
  -6  12  10      130.79      185.29     97.81 o 
  -5  12  10      715.43      764.13    130.12 o 
  -4  12  10       12.03       24.56     97.68 o 
  -3  12  10      326.48      229.41     84.50 o 
  -2  12  10       55.76       45.92     80.71 o 
  -1  12  10      264.13      295.02    103.88 o 
   0  12  10      602.13      651.31    105.96 o 
   1  12  10      288.94      256.99     69.95 o 
   2  12  10      376.28      435.95     83.31 o 
   3  12  10        0.80       16.52     66.93 o 
   4  12  10       33.05       67.88     93.02 o 
   5  12  10     1085.10     1176.28    136.20 o 
   6  12  10      700.54      721.54    119.13 o 
   7  12  10      126.90      175.26    103.25 o 
  -8  13  10        1.68        1.09     78.16 o 
  -7  13  10       62.56       19.67     97.10 o 
  -6  13  10      499.25      466.38    105.70 o 
  -5  13  10      297.93      294.50     98.65 o 
  -4  13  10       75.66       17.27     81.71 o 
  -3  13  10       46.49       60.00     94.07 o 
  -2  13  10       12.29       -7.31     76.15 o 
  -1  13  10       59.54       45.54     81.42 o 
   0  13  10      200.34      162.97    126.02 o 
   1  13  10       45.17       53.80     95.07 o 
   2  13  10       26.94       71.50     74.93 o 
   3  13  10      179.91      132.37     85.22 o 
   4  13  10       15.31      -58.12     93.54 o 
   5  13  10       30.57      -19.96     91.48 o 
   6  13  10        2.68       17.31     71.40 o 
  -8  14  10       52.48      -31.34     75.64 o 
  -7  14  10      177.44       75.37     92.55 o 
  -6  14  10        0.23      -19.10     76.73 o 
  -5  14  10      100.82      142.83    101.36 o 
  -4  14  10      374.51      343.47    101.15 o 
  -3  14  10      157.95      156.17     81.29 o 
  -2  14  10       37.64       42.66     89.44 o 
  -1  14  10        1.01      -55.94     72.84 o 
   0  14  10       12.70       29.88     78.60 o 
   1  14  10      872.99      982.43    139.53 o 
   2  14  10      734.43      998.61    177.46 o 
   3  14  10       61.13       47.48    107.19 o 
   4  14  10       46.46       88.35    102.71 o 
   5  14  10      157.50      147.30    102.38 o 
  -7  15  10       58.48      -34.39     87.06 o 
  -6  15  10      442.96      193.11     86.88 o 
  -5  15  10       68.01       29.18     86.66 o 
  -4  15  10        0.03      -11.68     84.06 o 
  -3  15  10        2.61      -61.42     80.09 o 
  -2  15  10       50.09       44.32     75.09 o 
  -1  15  10      249.28      189.75    106.65 o 
   0  15  10       12.64       -9.96     86.64 o 
   1  15  10       35.58       45.70    114.49 o 
   2  15  10       49.91      137.28    135.91 o 
   3  15  10        2.70      -21.01     87.62 o 
   4  15  10       86.63       89.21     98.38 o 
   5  15  10        3.47       10.06    102.44 o 
  -6  16  10       18.78      -22.41     64.66 o 
  -5  16  10      210.32      202.41     92.88 o 
  -4  16  10      289.93      279.53    100.95 o 
  -3  16  10       97.12      123.28    106.40 o 
  -2  16  10        4.12      -12.66     71.86 o 
  -1  16  10        9.84       -3.20     75.64 o 
   0  16  10      472.01      640.86    318.22 o 
   1  16  10      242.73      314.44    132.95 o 
   2  16  10       32.59      -16.79     93.87 o 
   3  16  10        3.21       32.61    120.65 o 
   4  16  10       45.68      119.99    110.56 o 
  -5  17  10        0.19       11.90     75.25 o 
  -4  17  10       51.94        8.01     80.63 o 
  -3  17  10        0.85      -30.64     78.98 o 
  -2  17  10      166.40      169.59    101.57 o 
  -1  17  10      237.06      250.27    131.18 o 
   0  17  10        7.53      -42.44    162.08 o 
   1  17  10        0.10        8.65    111.10 o 
   2  17  10        9.94      -50.72    125.91 o 
  -2  18  10       51.36       -8.09    116.77 o 
  -1  18  10      105.59      224.93    114.31 o 
   0  18  10       69.28       58.29    149.63 o 
 -12   1  11      328.18      242.04    230.16 o 
 -11   1  11      524.83      688.50    172.17 o 
 -10   1  11      392.45      439.18     99.88 o 
  -9   1  11       50.63       12.54     77.63 o 
  -8   1  11      201.04       86.94     64.25 o 
  -7   1  11     1936.00     1833.49    114.71 o 
  -6   1  11     3877.94     3907.94    148.63 o 
  -5   1  11     1004.22     1108.16     87.70 o 
  -4   1  11      140.08       95.36     54.26 o 
  -3   1  11     2390.98     2490.90    110.97 o 
  -2   1  11     6191.81     6155.71    304.07 o 
  -1   1  11     5287.81     5798.67    179.23 o 
   0   1  11     1246.23     1156.11     89.66 o 
   1   1  11      748.97      692.35     77.35 o 
   2   1  11      797.52      676.23     77.56 o 
   3   1  11     1463.86     1607.18    128.81 o 
   4   1  11      679.74      948.68    141.33 o 
   5   1  11       22.06      -41.70     53.49 o 
   6   1  11      208.45      145.82     66.60 o 
   7   1  11      638.59      504.72     99.01 o 
   8   1  11      141.28      188.20     77.65 o 
   9   1  11       43.24      -23.63     69.86 o 
 -12   2  11        0.38      -85.07    118.18 o 
 -11   2  11        0.77      -23.80    137.79 o 
 -10   2  11      134.00      168.20    182.61 o 
  -9   2  11        0.91       -7.05     71.35 o 
  -8   2  11      163.35      142.21     76.76 o 
  -7   2  11      583.61      604.95     84.67 o 
  -6   2  11     1878.61     1880.70    112.98 o 
  -5   2  11        3.12      -30.69     55.83 o 
  -4   2  11      262.80      201.13     57.28 o 
  -3   2  11       77.88       72.93     57.91 o 
  -2   2  11     1543.10     1682.52     96.60 o 
  -1   2  11       18.48       48.53     49.51 o 
   0   2  11       31.19       19.39     44.77 o 
   1   2  11       61.47       10.99     51.87 o 
   2   2  11        2.15      -52.63     55.41 o 
   3   2  11      340.90      158.90     83.80 o 
   4   2  11        3.86      -57.93     88.04 o 
   5   2  11      355.33      251.63     94.51 o 
   6   2  11      257.85      202.28     77.87 o 
   7   2  11       28.84       36.74     62.26 o 
   8   2  11        5.16      -73.34     67.34 o 
   9   2  11       64.00       11.40     76.54 o 
 -11   3  11      708.42      863.61    177.55 o 
 -10   3  11      204.15      331.57    134.52 o 
  -9   3  11      773.51      766.45    149.54 o 
  -8   3  11      581.49      542.84    162.62 o 
  -7   3  11      255.29      179.76     73.77 o 
  -6   3  11     2865.86     2770.91    124.88 o 
  -5   3  11     1971.94     1894.25    100.53 o 
  -4   3  11      118.50       38.71     51.33 o 
  -3   3  11     1002.53     1041.98     81.89 o 
  -2   3  11     1034.82      943.86     77.04 o 
  -1   3  11     5120.49     5364.06    189.18 o 
   0   3  11     3278.71     3188.58    102.27 o 
   1   3  11       14.45      -17.47     44.54 o 
   2   3  11      326.70      366.72     81.30 o 
   3   3  11     1416.83     1427.47    120.52 o 
   4   3  11     1532.41     1510.15    146.05 o 
   5   3  11       23.96      -22.94     67.14 o 
   6   3  11       78.67       31.64     75.88 o 
   7   3  11      585.02      538.08    100.11 o 
   8   3  11      697.11      513.18    153.98 o 
   9   3  11      137.62       39.25     82.77 o 
 -11   4  11       43.41       65.62    148.15 o 
 -10   4  11       58.46       74.43    124.01 o 
  -9   4  11        0.84      -46.96    127.49 o 
  -8   4  11       14.24     -128.17    113.80 o 
  -7   4  11     1222.93     1063.75    168.57 o 
  -6   4  11      282.21      195.69     82.80 o 
  -5   4  11        0.98      -56.80     59.63 o 
  -4   4  11      191.17      164.56     52.62 o 
  -3   4  11       21.21      -34.24     42.62 o 
  -2   4  11        0.32      -44.21     40.24 o 
  -1   4  11     1078.37     1188.32     71.88 o 
   0   4  11       10.08      -27.05     42.20 o 
   1   4  11       47.01       39.29     46.80 o 
   2   4  11      136.72       56.46     55.60 o 
   3   4  11        0.13      -31.28     57.16 o 
   4   4  11       67.95       15.35     72.82 o 
   5   4  11       19.34       29.17    103.06 o 
   6   4  11      247.39       89.17     57.26 o 
   7   4  11       43.58       20.09     71.65 o 
   8   4  11       33.11      -46.50     66.17 o 
   9   4  11       11.78       23.12     88.65 o 
 -11   5  11       65.06      153.49    153.44 o 
 -10   5  11      779.94      860.15    174.97 o 
  -9   5  11      111.13       14.28    116.89 o 
  -8   5  11      176.69      307.96    123.06 o 
  -7   5  11      110.27      225.38    114.34 o 
  -6   5  11       20.52       41.45     85.32 o 
  -5   5  11       35.84      -26.45     57.88 o 
  -4   5  11      161.46      119.33     62.55 o 
  -3   5  11       25.13       51.28     47.24 o 
  -2   5  11     5162.07     5220.05    156.61 o 
  -1   5  11     1388.67     1504.80     81.73 o 
   0   5  11        8.48       -0.37     51.89 o 
   1   5  11       53.20        3.03     54.66 o 
   2   5  11      497.99      563.32     81.47 o 
   3   5  11     3292.33     3365.48    381.17 o 
   4   5  11       58.67      138.27     79.39 o 
   5   5  11      391.31      335.27    109.53 o 
   6   5  11       66.34      -28.09    126.42 o 
   7   5  11      151.85      162.72     84.33 o 
   8   5  11      630.02      679.66    183.15 o 
   9   5  11      224.48      136.43     95.30 o 
 -11   6  11       17.58       79.23    105.36 o 
 -10   6  11        6.27       21.59    105.61 o 
  -9   6  11       93.50      -61.34    113.54 o 
  -8   6  11        9.08       -8.56    107.90 o 
  -7   6  11      527.05      647.77    151.00 o 
  -6   6  11       70.04       84.64     89.76 o 
  -5   6  11      275.50      209.59    118.05 o 
  -4   6  11       31.35       14.05     54.31 o 
  -3   6  11      341.21      316.52     59.17 o 
  -2   6  11       32.01       18.14     55.74 o 
  -1   6  11       29.05       69.72     54.12 o 
   0   6  11      230.50      181.65     61.02 o 
   1   6  11      496.41      422.12     68.67 o 
   2   6  11       97.61       77.83     59.60 o 
   3   6  11       36.68       62.23     54.67 o 
   4   6  11        1.39      -19.01     71.93 o 
   5   6  11        8.39      -35.02     74.95 o 
   6   6  11       32.99      -30.92     84.01 o 
   7   6  11       19.36       -0.01     66.08 o 
   8   6  11        1.17      -82.70     75.64 o 
 -11   7  11      180.13      243.78    186.40 o 
 -10   7  11       16.24       14.02    104.72 o 
  -9   7  11      181.95      142.05    146.00 o 
  -8   7  11      110.83      106.11    138.68 o 
  -7   7  11      616.74      605.92    129.30 o 
  -6   7  11      805.93      903.90    135.35 o 
  -5   7  11       45.14        6.53     93.35 o 
  -4   7  11       13.29       -9.09     64.53 o 
  -3   7  11      859.78      800.05     75.04 o 
  -2   7  11     2002.86     2206.34    208.88 o 
  -1   7  11      632.18      665.74     87.18 o 
   0   7  11       84.34       74.18     61.05 o 
   1   7  11       98.60      115.32     63.92 o 
   2   7  11     1252.76     1240.78     99.29 o 
   3   7  11      969.39     1072.23    116.57 o 
   4   7  11      843.10      879.01    137.72 o 
   5   7  11       75.62      108.09     74.04 o 
   6   7  11        8.59       -7.97     97.72 o 
   7   7  11      280.13      227.93     84.12 o 
   8   7  11      177.74      132.19     62.82 o 
 -10   8  11       89.09       71.86    118.51 o 
  -9   8  11        3.71      -49.90    112.08 o 
  -8   8  11      473.96      380.94    137.51 o 
  -7   8  11       10.96       24.56     91.08 o 
  -6   8  11       96.78       48.62    161.00 o 
  -5   8  11      566.07      316.06    129.13 o 
  -4   8  11        2.14       70.84     80.56 o 
  -3   8  11      379.41      294.45     80.25 o 
  -2   8  11       78.92      -14.09     47.39 o 
  -1   8  11       87.01       28.89     55.10 o 
   0   8  11      101.67      109.89     62.05 o 
   1   8  11       12.03       -8.47     58.62 o 
   2   8  11       12.75       70.87     61.69 o 
   3   8  11      157.43      209.48     78.45 o 
   4   8  11       47.39       40.26     61.70 o 
   5   8  11        0.87        7.11     79.16 o 
   6   8  11       15.65      -16.08    114.49 o 
   7   8  11       58.99      -12.32     62.69 o 
   8   8  11       22.23      -48.62    126.42 o 
 -10   9  11      254.91      287.92    158.84 o 
  -9   9  11       52.59      144.47    139.25 o 
  -8   9  11      166.67      167.92    124.55 o 
  -7   9  11      970.56      928.22    161.53 o 
  -6   9  11      206.74      446.51    125.82 o 
  -5   9  11      103.12      140.82    100.40 o 
  -4   9  11      128.86      169.36     76.86 o 
  -3   9  11      214.60      163.72     81.58 o 
  -2   9  11      118.97       94.84     83.06 o 
  -1   9  11      781.47      732.08     81.77 o 
   0   9  11       72.19       61.70     62.31 o 
   1   9  11      286.68      330.25     73.03 o 
   2   9  11      280.91      347.51     77.01 o 
   3   9  11      817.19      971.08    156.43 o 
   4   9  11      417.08      588.29     97.05 o 
   5   9  11      213.57      204.45     74.09 o 
   6   9  11       12.67       64.83    116.88 o 
   7   9  11      200.82      152.36    145.87 o 
   8   9  11      663.74      763.95    248.53 o 
 -10  10  11        6.42       26.36    117.78 o 
  -9  10  11      219.49      197.44    110.41 o 
  -8  10  11       12.76       -8.84     90.55 o 
  -7  10  11      116.29        4.75    105.21 o 
  -6  10  11       11.59      -21.87    101.70 o 
  -5  10  11        7.25       -2.55     80.22 o 
  -4  10  11      214.01      290.25     84.61 o 
  -3  10  11      405.13      320.90     89.51 o 
  -2  10  11       84.36      -43.22     92.68 o 
  -1  10  11      319.73      296.15     84.25 o 
   0  10  11        3.56      -13.08     62.22 o 
   1  10  11      106.54      103.15     64.26 o 
   2  10  11     1030.73      987.51     95.18 o 
   3  10  11       21.13       21.72     57.79 o 
   4  10  11       38.91      -41.23     60.45 o 
   5  10  11       33.52       59.84     61.30 o 
   6  10  11        1.38       -6.48    121.02 o 
   7  10  11       11.53     -129.67    121.02 o 
  -9  11  11       32.93       35.62    109.34 o 
  -8  11  11      293.27      308.62    223.13 o 
  -7  11  11      331.91      294.16    202.06 o 
  -6  11  11     1180.38     1129.25    170.66 o 
  -5  11  11      697.20      751.12    114.47 o 
  -4  11  11        1.13      -23.01     72.11 o 
  -3  11  11      596.22      427.61     93.20 o 
  -2  11  11      692.71      778.47    114.62 o 
  -1  11  11      123.71       68.06     94.88 o 
   0  11  11       44.90       80.24     81.18 o 
   1  11  11        0.34       -9.88     60.10 o 
   2  11  11      222.28      308.23     78.48 o 
   3  11  11     1465.75     1665.34    204.16 o 
   4  11  11      885.48     1006.31    115.19 o 
   5  11  11       41.48        8.69     61.40 o 
   6  11  11       94.54      212.87    154.52 o 
   7  11  11      423.93      365.23    243.12 o 
  -9  12  11        2.59        1.80     66.18 o 
  -8  12  11        2.11       14.83     84.62 o 
  -7  12  11       10.96       -7.25     92.29 o 
  -6  12  11      321.62      296.65     95.46 o 
  -5  12  11     1049.10      995.36    132.06 o 
  -4  12  11      108.13       30.83     85.03 o 
  -3  12  11       24.91       40.57     80.66 o 
  -2  12  11        1.80       29.82     76.28 o 
  -1  12  11       20.08       33.00     85.52 o 
   0  12  11       10.01       18.56     81.30 o 
   1  12  11       17.20      112.67     77.86 o 
   2  12  11       21.09      -20.97     57.28 o 
   3  12  11       40.06        5.24     59.09 o 
   4  12  11       42.53       32.24     67.17 o 
   5  12  11        0.95        4.18     74.64 o 
   6  12  11        3.94       77.15    107.97 o 
  -8  13  11        1.73      -32.69     88.41 o 
  -7  13  11      725.58      574.60    153.44 o 
  -6  13  11      592.37      579.03    111.85 o 
  -5  13  11      166.93      225.64     92.76 o 
  -4  13  11       13.16       58.00     81.17 o 
  -3  13  11       69.88      -27.87     85.08 o 
  -2  13  11      500.47      616.33    124.11 o 
  -1  13  11      362.60      387.40    111.15 o 
   0  13  11        1.26       19.50     94.97 o 
   1  13  11        0.07       20.95     84.50 o 
   2  13  11     1045.68     1170.01    142.05 o 
   3  13  11      253.86      323.43     96.97 o 
   4  13  11      113.98      162.40     95.47 o 
   5  13  11        1.94       -8.53     83.33 o 
   6  13  11        9.88       78.37     84.96 o 
  -7  14  11       37.82      -54.14     89.19 o 
  -6  14  11      188.01      147.74     83.13 o 
  -5  14  11        8.64      -18.13     70.91 o 
  -4  14  11      146.35      220.18     92.27 o 
  -3  14  11       18.42      -93.13     62.09 o 
  -2  14  11        8.10        7.24     96.65 o 
  -1  14  11        2.77       33.47     79.73 o 
   0  14  11       39.37      -34.35     90.47 o 
   1  14  11        2.84       12.51     80.07 o 
   2  14  11        2.11        6.17    111.84 o 
   3  14  11        1.95      -14.33    113.88 o 
   4  14  11       67.21      156.29     98.20 o 
   5  14  11       71.97       -4.44     82.69 o 
  -6  15  11      316.29      132.26     85.84 o 
  -5  15  11      450.60      351.77     97.99 o 
  -4  15  11       11.69      -21.40     68.74 o 
  -3  15  11      158.17      197.20     91.64 o 
  -2  15  11      191.40      166.16     94.84 o 
  -1  15  11      364.18      504.08    112.46 o 
   0  15  11       44.72      106.15     93.94 o 
   1  15  11       78.14      -58.50    121.76 o 
   2  15  11      260.22      300.25    146.51 o 
   3  15  11      251.79      210.80    111.03 o 
   4  15  11       88.12       16.13     87.37 o 
  -5  16  11       78.64       64.63     85.13 o 
  -4  16  11        0.44      -68.85     64.97 o 
  -3  16  11        2.03       42.79     87.28 o 
  -2  16  11       81.12       89.81    100.83 o 
  -1  16  11      127.53      175.80    104.24 o 
   0  16  11       10.32      -32.67    126.93 o 
   1  16  11      217.34      274.55    175.59 o 
   2  16  11        0.18      -40.01     98.07 o 
   3  16  11        0.42      -90.93    104.28 o 
  -4  17  11       27.30       21.85     72.50 o 
  -3  17  11      165.18      102.74     88.82 o 
  -2  17  11      156.26      143.26     95.20 o 
  -1  17  11      119.50      136.05    124.11 o 
   0  17  11      165.97      321.21    134.07 o 
   1  17  11        1.35      -29.98    131.54 o 
 -11   0  12        0.79     -166.40    164.24 o 
 -10   0  12      187.10       55.06    110.31 o 
  -9   0  12      274.55      295.70    126.72 o 
  -8   0  12      906.63     1285.98    159.69 o 
  -7   0  12       14.42       39.78     97.79 o 
  -6   0  12       16.35       39.97     79.96 o 
  -5   0  12     3156.66     2998.22    183.66 o 
  -4   0  12     1030.10     1075.65    112.26 o 
  -3   0  12      407.31      344.31     91.45 o 
  -2   0  12       93.87        7.34     72.29 o 
  -1   0  12      863.25      975.78    119.84 o 
   0   0  12        7.65      -62.11     82.82 o 
   1   0  12     2908.00     3205.26    194.81 o 
   2   0  12     2031.25     2216.78    166.58 o 
   3   0  12      100.92     -109.14    156.68 o 
   4   0  12       31.88      103.73    168.57 o 
   5   0  12      327.49      258.25    113.46 o 
   6   0  12      458.62      379.27    122.10 o 
   7   0  12        1.78       27.01    110.22 o 
   8   0  12      261.63      149.12    128.59 o 
   9   0  12      361.00      339.29    124.26 o 
 -11   1  12       12.89      -99.35    101.13 o 
 -10   1  12        1.06      -40.20    121.06 o 
  -9   1  12        3.82      -59.65     74.89 o 
  -8   1  12      266.11      209.47     80.81 o 
  -7   1  12       15.08       48.17     62.30 o 
  -6   1  12      416.99      355.28     71.88 o 
  -5   1  12      174.32      130.44     64.20 o 
  -4   1  12        2.26      -24.02     48.78 o 
  -3   1  12      394.11      423.65     66.93 o 
  -2   1  12      120.14      201.45     62.70 o 
  -1   1  12      410.84      374.28     70.49 o 
   0   1  12      107.83      110.04     57.89 o 
   1   1  12       47.38       43.90     52.18 o 
   2   1  12       42.26       11.25     50.46 o 
   3   1  12       28.53        1.26     65.64 o 
   4   1  12       83.32       72.40    188.02 o 
   5   1  12       15.16       35.66     81.04 o 
   6   1  12       68.88       21.07     56.54 o 
   7   1  12        0.11      -21.65     64.73 o 
   8   1  12        8.31      -29.78     59.46 o 
   9   1  12        2.05      104.92     79.76 o 
 -11   2  12        8.98       36.42    137.78 o 
 -10   2  12      272.35      400.73    130.75 o 
  -9   2  12      111.61       78.02    123.35 o 
  -8   2  12      179.42      227.59     84.93 o 
  -7   2  12     1142.65     1312.87    107.52 o 
  -6   2  12     2266.43     2144.52    116.00 o 
  -5   2  12      283.04      237.80     61.08 o 
  -4   2  12     2904.27     3041.64    148.01 o 
  -3   2  12      690.07      737.47     78.63 o 
  -2   2  12      214.15      292.13     83.44 o 
  -1   2  12      217.48      147.50     55.04 o 
   0   2  12     1107.52     1115.98     91.26 o 
   1   2  12     1122.69     1112.51     89.04 o 
   2   2  12     1680.15     1867.30    138.26 o 
   3   2  12      399.40      441.27     95.61 o 
   4   2  12      331.43      278.39     86.56 o 
   5   2  12      703.51      689.43    123.97 o 
   6   2  12      786.26      517.67     99.19 o 
   7   2  12       15.43       -7.59     55.71 o 
   8   2  12       18.89       30.81     74.65 o 
   9   2  12       25.98       52.90     78.18 o 
 -11   3  12       11.33       50.52    109.74 o 
 -10   3  12        9.58       35.57    115.53 o 
  -9   3  12       11.64       27.38    122.22 o 
  -8   3  12        3.31      -46.64     84.99 o 
  -7   3  12     1394.31     1402.38    120.14 o 
  -6   3  12      385.63      260.79     80.52 o 
  -5   3  12      721.03      622.92    102.94 o 
  -4   3  12      165.97      154.84     55.68 o 
  -3   3  12       28.28       32.96     51.30 o 
  -2   3  12      356.91      488.64     66.47 o 
  -1   3  12      621.21      705.70     65.36 o 
   0   3  12     1013.94     1046.48     85.83 o 
   1   3  12        4.00      -91.82     69.07 o 
   2   3  12        7.01       -6.99     64.98 o 
   3   3  12       87.22      102.76     85.42 o 
   4   3  12       59.69      -22.00     66.92 o 
   5   3  12       36.01       33.56     78.82 o 
   6   3  12       66.96        1.68     59.31 o 
   7   3  12        0.23        4.80     67.50 o 
   8   3  12        0.04       -5.32     68.87 o 
 -11   4  12        8.69      -65.19    139.67 o 
 -10   4  12       91.92      149.33    126.40 o 
  -9   4  12      710.72      806.47    164.36 o 
  -8   4  12      195.13      213.44    118.72 o 
  -7   4  12      307.85      164.07    110.57 o 
  -6   4  12      393.52      405.74     88.46 o 
  -5   4  12     1095.73     1110.59    108.70 o 
  -4   4  12      571.50      555.05     88.35 o 
  -3   4  12     4627.19     4738.80    186.84 o 
  -2   4  12       32.13       31.92     48.70 o 
  -1   4  12     1267.49     1367.70     82.86 o 
   0   4  12     2203.27     2203.26    111.70 o 
   1   4  12     1140.00     1277.82    158.05 o 
   2   4  12     1065.05     1117.67    117.86 o 
   3   4  12       46.36      -35.73     59.12 o 
   4   4  12      796.47      741.41    109.31 o 
   5   4  12      107.91       71.46     73.02 o 
   6   4  12      203.17      150.55     56.80 o 
   7   4  12      177.35       95.78     64.96 o 
   8   4  12        3.76      -59.16     59.67 o 
 -11   5  12        2.00     -162.62    111.17 o 
 -10   5  12       19.66      -40.86     99.99 o 
  -9   5  12       16.68       17.83    177.21 o 
  -8   5  12       40.18       17.52    104.64 o 
  -7   5  12      335.80      341.90    119.49 o 
  -6   5  12     1441.90     1313.18    156.78 o 
  -5   5  12      290.80      337.49     83.95 o 
  -4   5  12      149.32      141.20     70.57 o 
  -3   5  12      411.62      317.72     79.25 o 
  -2   5  12      396.28      399.28     68.90 o 
  -1   5  12       89.00      121.34     65.84 o 
   0   5  12       32.95       65.28     53.32 o 
   1   5  12      124.03       78.79     75.12 o 
   2   5  12      458.71      585.42    123.06 o 
   3   5  12      553.37      375.19     97.74 o 
   4   5  12      408.65      385.87     92.68 o 
   5   5  12        0.01      -10.00     90.58 o 
   6   5  12       68.68       43.58     75.31 o 
   7   5  12       82.52       14.79     97.25 o 
   8   5  12       31.26       28.52     62.67 o 
 -11   6  12        8.62      -29.11    137.57 o 
 -10   6  12       80.39      268.44    153.13 o 
  -9   6  12      716.95      758.08    162.14 o 
  -8   6  12     1175.12     1049.37    157.01 o 
  -7   6  12     1201.21     1179.77    276.62 o 
  -6   6  12       21.93      -17.43     80.54 o 
  -5   6  12     1671.83     1616.56    271.22 o 
  -4   6  12     2214.05     2160.31    146.01 o 
  -3   6  12      628.58      533.61     75.79 o 
  -2   6  12     2506.67     2448.43    125.73 o 
  -1   6  12        9.61      -31.72     57.26 o 
   0   6  12     1445.26     1486.59    102.51 o 
   1   6  12     3621.34     3808.00    202.25 o 
   2   6  12      674.17      723.09    127.39 o 
   3   6  12      731.25      683.90     98.52 o 
   4   6  12        2.59       85.64     81.43 o 
   5   6  12      551.72      607.03    236.10 o 
   6   6  12      760.05      813.55    153.44 o 
   7   6  12      357.35      274.42     77.35 o 
   8   6  12       15.67       80.15     57.89 o 
 -10   7  12        7.08        1.10    134.07 o 
  -9   7  12       37.62        0.10    103.70 o 
  -8   7  12       34.18       45.74    113.19 o 
  -7   7  12       21.09       32.44    175.59 o 
  -6   7  12      335.20      225.77    101.61 o 
  -5   7  12       11.15      -21.41     79.62 o 
  -4   7  12      112.64       66.99     73.51 o 
  -3   7  12      583.72      638.02     80.37 o 
  -2   7  12      300.13      282.46     66.88 o 
  -1   7  12      233.61      103.05     62.45 o 
   0   7  12      173.66       97.65     62.62 o 
   1   7  12       88.27      105.15     60.72 o 
   2   7  12      665.63      651.15     79.18 o 
   3   7  12        8.86      -56.00     73.39 o 
   4   7  12       30.49      -38.70     78.24 o 
   5   7  12       17.34      -41.13     71.09 o 
   6   7  12        7.77      -33.95    119.04 o 
   7   7  12       13.25       41.15     54.89 o 
   8   7  12       61.09       78.73     66.99 o 
 -10   8  12      163.51      292.56    132.83 o 
  -9   8  12      289.06      208.66    145.87 o 
  -8   8  12      336.71      433.81    135.49 o 
  -7   8  12      114.18      121.29     98.90 o 
  -6   8  12       30.73       -4.18     97.99 o 
  -5   8  12       10.11       86.90    100.47 o 
  -4   8  12     1491.93     1396.96    132.71 o 
  -3   8  12     1553.42     1385.38    141.38 o 
  -2   8  12      144.01      140.68     58.70 o 
  -1   8  12      623.54      570.28     88.12 o 
   0   8  12      615.15      690.59    111.67 o 
   1   8  12     2028.85     2156.85    179.98 o 
   2   8  12      470.92      408.92     71.47 o 
   3   8  12        0.26        1.68     66.86 o 
   4   8  12      354.16      368.72     94.94 o 
   5   8  12      568.64      646.93    195.42 o 
   6   8  12      650.47      716.43    248.53 o 
   7   8  12      494.41      382.95    136.15 o 
 -10   9  12       58.06       99.92    122.33 o 
  -9   9  12        1.33       80.54    113.85 o 
  -8   9  12        9.24      -20.75    124.42 o 
  -7   9  12      103.88       92.12     98.31 o 
  -6   9  12       33.41       84.10    198.28 o 
  -5   9  12       91.07      107.00     94.55 o 
  -4   9  12      181.29      108.93     80.40 o 
  -3   9  12       10.26      -50.33     69.07 o 
  -2   9  12      172.76      112.71     87.00 o 
  -1   9  12       12.15      -12.84     64.91 o 
   0   9  12        7.85       47.59     71.72 o 
   1   9  12       34.36        8.84     65.47 o 
   2   9  12      574.41      471.01     82.97 o 
   3   9  12        0.29        8.00     61.85 o 
   4   9  12        0.51       15.12     77.12 o 
   5   9  12        6.31      -42.67     83.85 o 
   6   9  12        6.98       21.84    112.54 o 
   7   9  12       34.91       71.32    135.07 o 
  -9  10  12      269.33      181.04    172.89 o 
  -8  10  12      454.33      322.05    124.80 o 
  -7  10  12      279.86      302.83    113.67 o 
  -6  10  12        1.50      -39.61     97.65 o 
  -5  10  12      364.47      548.57    102.91 o 
  -4  10  12       84.43       57.85     82.09 o 
  -3  10  12      504.40      474.47     93.34 o 
  -2  10  12      328.87      337.78    104.96 o 
  -1  10  12        1.80      -18.29     87.65 o 
   0  10  12     1098.65      979.74     97.44 o 
   1  10  12       78.63       62.75     59.28 o 
   2  10  12      103.49      112.52     66.73 o 
   3  10  12       21.80       19.06     64.62 o 
   4  10  12      124.22      109.29     91.39 o 
   5  10  12      583.81      599.52    118.17 o 
   6  10  12      350.13      440.86    204.22 o 
   7  10  12       34.92     -153.44    164.24 o 
  -9  11  12       10.58      -43.65     84.51 o 
  -8  11  12       47.03       74.46    101.51 o 
  -7  11  12      223.83      221.06    126.12 o 
  -6  11  12      798.38      706.54    156.49 o 
  -5  11  12      137.35       58.28     76.48 o 
  -4  11  12        8.67       -5.68     72.19 o 
  -3  11  12        1.71      -14.51     89.63 o 
  -2  11  12      163.67      184.39    105.34 o 
  -1  11  12        1.61        2.30     78.80 o 
   0  11  12       57.90       35.12     98.28 o 
   1  11  12       42.69       38.72     67.94 o 
   2  11  12        1.05      -20.81     68.31 o 
   3  11  12      436.61      411.34     86.83 o 
   4  11  12      210.59      161.71     85.08 o 
   5  11  12       10.20      -12.14     85.44 o 
   6  11  12       16.72      -22.69    170.73 o 
  -8  12  12      502.83      289.04    163.70 o 
  -7  12  12      117.26      118.50     93.82 o 
  -6  12  12      141.02      150.09    101.64 o 
  -5  12  12       33.22      -15.93     84.02 o 
  -4  12  12      566.22      489.45    100.85 o 
  -3  12  12      341.26      341.99    109.27 o 
  -2  12  12      111.80      107.21     97.00 o 
  -1  12  12      323.33      302.77     97.88 o 
   0  12  12        4.54     -121.15     83.40 o 
   1  12  12      172.24      146.09     82.59 o 
   2  12  12      633.17      623.47     98.01 o 
   3  12  12      199.97      247.63     83.18 o 
   4  12  12      193.94      192.95     82.26 o 
   5  12  12      199.00      160.06    125.30 o 
   6  12  12      278.45      262.57    166.40 o 
  -8  13  12        1.79       52.62     78.55 o 
  -7  13  12      124.60       92.00    100.94 o 
  -6  13  12       27.00        8.16     70.33 o 
  -5  13  12       97.51      121.29     87.65 o 
  -4  13  12        3.81      -39.15     68.41 o 
  -3  13  12       45.65       19.42     71.99 o 
  -2  13  12        4.82      -29.95     81.87 o 
  -1  13  12       74.15       49.54     87.74 o 
   0  13  12        6.59      -50.64     82.88 o 
   1  13  12       63.01       80.47     75.72 o 
   2  13  12       57.19      140.59     97.04 o 
   3  13  12       99.94      110.53     81.45 o 
   4  13  12       27.43       34.99     91.09 o 
   5  13  12       90.95      130.65    115.64 o 
  -7  14  12       26.04       57.80     73.46 o 
  -6  14  12       25.08       49.05     77.58 o 
  -5  14  12      215.91      142.48     89.05 o 
  -4  14  12      444.15      566.44    112.11 o 
  -3  14  12      159.72       86.32     93.47 o 
  -2  14  12       34.01       -6.04     90.15 o 
  -1  14  12        2.49      -55.84     90.62 o 
   0  14  12       47.87       60.43     80.99 o 
   1  14  12      203.33      261.01     97.46 o 
   2  14  12      123.47      207.02    131.52 o 
   3  14  12        3.28       30.77     92.85 o 
   4  14  12        6.11       73.15    111.78 o 
  -6  15  12        9.22       18.10     62.32 o 
  -5  15  12        3.31        0.82     57.56 o 
  -4  15  12        7.66      -27.79     70.94 o 
  -3  15  12        2.57      -14.00     73.25 o 
  -2  15  12      180.86      237.69     95.30 o 
  -1  15  12       24.80      -24.58     78.28 o 
   0  15  12       79.37        1.24     99.73 o 
   1  15  12        0.09      -73.47    123.39 o 
   2  15  12        4.82       30.65    127.86 o 
   3  15  12       36.91      113.53    124.78 o 
  -4  16  12      219.98      160.03     73.85 o 
  -3  16  12      108.67      123.87     90.64 o 
  -2  16  12       74.68       84.80     91.65 o 
  -1  16  12        0.25      -32.15     79.23 o 
   0  16  12      164.83      179.18    159.92 o 
   1  16  12      190.87      267.84    133.96 o 
   2  16  12       82.01       81.84    119.16 o 
 -11   1  13      228.55      237.72    215.03 o 
 -10   1  13      272.13      513.24    151.99 o 
  -9   1  13        5.33       11.10     80.03 o 
  -8   1  13      126.25       96.54     59.74 o 
  -7   1  13       37.84       60.55     62.36 o 
  -6   1  13     1551.54     1653.64    107.25 o 
  -5   1  13     1091.07     1144.70     95.11 o 
  -4   1  13       26.83       38.64     61.07 o 
  -3   1  13     1138.28     1140.23     92.99 o 
  -2   1  13     2374.88     2783.92    127.70 o 
  -1   1  13      648.50      575.50     74.72 o 
   0   1  13     2460.62     2766.33    131.76 o 
   1   1  13      565.43      545.52     72.42 o 
   2   1  13      297.61      427.47     80.94 o 
   3   1  13     1346.48     1929.53    153.12 o 
   4   1  13     1046.48     1315.03    285.27 o 
   5   1  13      273.12      180.49     82.69 o 
   6   1  13       49.34      126.35     83.79 o 
   7   1  13      158.35      137.52     73.07 o 
   8   1  13      101.23      124.49     71.81 o 
 -11   2  13        8.30      -33.47    135.90 o 
 -10   2  13      152.67       90.81    134.58 o 
  -9   2  13        2.82      -22.38    101.14 o 
  -8   2  13      294.22      185.56     94.19 o 
  -7   2  13       63.42       94.96     70.56 o 
  -6   2  13        5.25       45.52     66.24 o 
  -5   2  13       71.04      -20.72     54.35 o 
  -4   2  13      170.97       67.15     60.15 o 
  -3   2  13       53.49       77.41     60.64 o 
  -2   2  13       17.47       -0.46     55.63 o 
  -1   2  13      855.25      812.65     87.38 o 
   0   2  13        0.87      -41.30     53.40 o 
   1   2  13       70.61       47.47     57.39 o 
   2   2  13        0.06        1.93     71.48 o 
   3   2  13      130.15      122.62     90.14 o 
   4   2  13       55.57       48.73     80.11 o 
   5   2  13       92.98      151.72     95.71 o 
   6   2  13      134.20       15.76     61.97 o 
   7   2  13       26.85       24.48     84.99 o 
   8   2  13        4.30        1.26     71.84 o 
 -11   3  13      180.83      218.60    183.69 o 
 -10   3  13      279.89      280.57    134.22 o 
  -9   3  13       54.55        6.93    125.69 o 
  -8   3  13      165.16      122.57     92.55 o 
  -7   3  13     2297.14     2459.40    159.05 o 
  -6   3  13      343.32      349.25     89.93 o 
  -5   3  13      228.61      274.02     86.74 o 
  -4   3  13      166.64       89.13     72.98 o 
  -3   3  13      384.91      416.14     72.83 o 
  -2   3  13     2294.22     2455.63    122.79 o 
  -1   3  13     2524.15     2880.08    130.91 o 
   0   3  13      324.59      264.82     65.26 o 
   1   3  13        1.87      -21.64     63.73 o 
   2   3  13        6.31        0.29     68.25 o 
   3   3  13     1175.59     1296.65    133.15 o 
   4   3  13      203.55      258.14    111.84 o 
   5   3  13      167.40       73.39     88.61 o 
   6   3  13        6.29       -0.03     63.07 o 
   7   3  13      101.97       54.57     63.42 o 
   8   3  13      202.94      330.02     97.78 o 
 -11   4  13       38.87       -4.44    108.06 o 
 -10   4  13        4.28      -23.36    114.73 o 
  -9   4  13       21.55      -90.16    148.04 o 
  -8   4  13       33.25       25.61     87.49 o 
  -7   4  13       64.57       -4.68     80.30 o 
  -6   4  13        5.47       23.59     63.62 o 
  -5   4  13       51.22      -39.00     65.55 o 
  -4   4  13      251.28      193.30     76.58 o 
  -3   4  13       51.53       74.64     71.65 o 
  -2   4  13      407.33      391.37     67.80 o 
  -1   4  13       79.72       14.29     56.66 o 
   0   4  13      282.64      215.13     62.56 o 
   1   4  13      204.36      234.25     85.62 o 
   2   4  13      343.47      318.42     95.28 o 
   3   4  13        2.85      -36.11     61.78 o 
   4   4  13       97.30       67.31     83.42 o 
   5   4  13       37.69      -26.42     84.56 o 
   6   4  13      100.90       16.99     50.79 o 
   7   4  13        0.01       53.67     76.33 o 
   8   4  13        2.05      -18.34     73.10 o 
 -11   5  13      180.13      214.23    145.60 o 
 -10   5  13       55.08       81.19    112.60 o 
  -9   5  13      165.57      163.94    127.54 o 
  -8   5  13      251.80      299.46    121.99 o 
  -7   5  13       12.24       -1.05    111.27 o 
  -6   5  13      578.65      729.83    196.12 o 
  -5   5  13      857.25      900.38    104.28 o 
  -4   5  13       31.62       -2.47     69.51 o 
  -3   5  13      815.84      726.24     92.01 o 
  -2   5  13      886.11     1013.27     96.70 o 
  -1   5  13      824.70      965.70    112.63 o 
   0   5  13      213.06      250.28     89.63 o 
   1   5  13      154.16       52.46     77.38 o 
   2   5  13     2665.21     2955.33    204.52 o 
   3   5  13       26.10       94.27     66.17 o 
   4   5  13      400.93      448.05    103.59 o 
   5   5  13      130.87      174.66     96.33 o 
   6   5  13       12.61      -47.47    107.13 o 
   7   5  13      494.81      365.43     93.32 o 
   8   5  13      272.15      221.60     88.54 o 
 -10   6  13        1.17       16.47    122.98 o 
  -9   6  13       12.54      -51.75    108.78 o 
  -8   6  13       11.72       84.94    127.38 o 
  -7   6  13       58.35       92.61    118.77 o 
  -6   6  13        3.80       29.73    115.08 o 
  -5   6  13      119.52      162.84    100.17 o 
  -4   6  13       54.05       -5.46     64.89 o 
  -3   6  13       83.79       87.27     57.16 o 
  -2   6  13     1069.81     1101.51     94.98 o 
  -1   6  13      532.14      494.10     80.53 o 
   0   6  13       41.62       60.71     76.36 o 
   1   6  13       14.27       43.19     96.50 o 
   2   6  13        9.88       47.74     76.81 o 
   3   6  13      389.26      408.90     95.17 o 
   4   6  13      196.34      135.55     83.11 o 
   5   6  13       23.75       43.30    100.01 o 
   6   6  13       30.65       41.50     94.81 o 
   7   6  13       72.41       86.12     77.72 o 
 -10   7  13      286.03      262.76    155.60 o 
  -9   7  13      108.97      125.26    123.67 o 
  -8   7  13       40.40       95.88    118.80 o 
  -7   7  13      182.46      244.45    104.77 o 
  -6   7  13      233.59      304.66    131.72 o 
  -5   7  13       13.87       85.90     95.95 o 
  -4   7  13      239.10      306.71    121.91 o 
  -3   7  13      387.18      330.73     94.74 o 
  -2   7  13      130.14      109.89     62.77 o 
  -1   7  13     1323.52     1590.45    112.82 o 
   0   7  13      415.77      457.57    105.35 o 
   1   7  13      861.39      876.64    161.14 o 
   2   7  13       85.19       42.62     71.10 o 
   3   7  13      392.77      337.27     88.39 o 
   4   7  13       55.15       50.37     81.99 o 
   5   7  13      155.84      242.40    112.66 o 
   6   7  13        1.02     -118.41     78.94 o 
   7   7  13      255.63      190.33     72.92 o 
 -10   8  13        9.08      -75.35     77.29 o 
  -9   8  13        0.13       30.69    109.64 o 
  -8   8  13        3.80       56.28    112.70 o 
  -7   8  13       15.13      -43.13     86.42 o 
  -6   8  13       84.38      190.43    106.45 o 
  -5   8  13      710.86      623.17    128.77 o 
  -4   8  13      477.95      525.42     96.56 o 
  -3   8  13      637.99      534.81     97.88 o 
  -2   8  13       33.40      -13.01     55.36 o 
  -1   8  13      208.57      321.00     73.94 o 
   0   8  13       67.06       43.34     59.43 o 
   1   8  13       61.02       97.80     77.66 o 
   2   8  13      140.19      141.40     70.42 o 
   3   8  13      261.62      209.80     82.46 o 
   4   8  13       66.87      159.89     90.49 o 
   5   8  13       92.59      193.61     95.04 o 
   6   8  13       15.84      -11.76     95.07 o 
   7   8  13        4.35      -21.37     58.68 o 
  -9   9  13       21.62       47.76     89.91 o 
  -8   9  13       49.07      168.43    103.18 o 
  -7   9  13     1086.63     1136.83    269.60 o 
  -6   9  13      669.30      624.17    138.61 o 
  -5   9  13      192.14      176.47     93.18 o 
  -4   9  13        3.68      -48.38     74.60 o 
  -3   9  13      841.92      904.70    119.61 o 
  -2   9  13      819.88      866.43    116.73 o 
  -1   9  13      281.56      278.27     69.97 o 
   0   9  13       40.06      -15.90     63.62 o 
   1   9  13      183.71      233.11     63.49 o 
   2   9  13     1905.51     1958.32    188.70 o 
   3   9  13      612.11      761.31    113.41 o 
   4   9  13      647.63      508.33    102.25 o 
   5   9  13       78.57       81.21     75.98 o 
   6   9  13       10.46      -23.44    152.90 o 
  -9  10  13       77.09       31.38     84.51 o 
  -8  10  13       55.88        6.87     86.71 o 
  -7  10  13       27.43       24.94    114.22 o 
  -6  10  13        0.58       -7.97    110.76 o 
  -5  10  13       17.97       75.23     66.27 o 
  -4  10  13      441.42      482.37     94.78 o 
  -3  10  13       54.20       26.23     79.59 o 
  -2  10  13        0.13      -59.89     78.47 o 
  -1  10  13       48.42       85.92     79.79 o 
   0  10  13       30.91       23.89     58.94 o 
   1  10  13       40.54       71.43     70.68 o 
   2  10  13        7.71       -3.90     72.61 o 
   3  10  13      369.48      277.94     95.11 o 
   4  10  13        3.20      -17.20     78.34 o 
   5  10  13       20.47       57.72     80.96 o 
   6  10  13       41.48       34.22    112.99 o 
  -8  11  13       47.68       35.77     93.97 o 
  -7  11  13      537.93      444.69    128.61 o 
  -6  11  13      656.82      716.31    224.75 o 
  -5  11  13      119.33       46.65     63.06 o 
  -4  11  13      118.25       37.80     76.81 o 
  -3  11  13       22.49       -4.00     77.03 o 
  -2  11  13      846.90      895.34    128.33 o 
  -1  11  13      340.45      436.74    100.41 o 
   0  11  13       48.72      -52.56     80.55 o 
   1  11  13      122.30       52.45     64.19 o 
   2  11  13       36.18       30.76     90.51 o 
   3  11  13      951.35      786.05    144.56 o 
   4  11  13      365.25      434.52    110.61 o 
   5  11  13      109.08      185.35     96.23 o 
  -8  12  13       25.52      113.86    100.07 o 
  -7  12  13        3.36       -1.31     71.89 o 
  -6  12  13       10.09       -4.29     85.02 o 
  -5  12  13       34.21       33.29     66.36 o 
  -4  12  13       15.58       22.87     69.89 o 
  -3  12  13       11.52      -34.26     77.28 o 
  -2  12  13        0.37     -136.15     90.76 o 
  -1  12  13      181.02       96.78     84.43 o 
   0  12  13        0.43      -95.99     86.29 o 
   1  12  13       24.27       44.68     85.92 o 
   2  12  13       34.89        7.21     60.61 o 
   3  12  13        0.23        8.10     93.18 o 
   4  12  13       32.30       39.88     99.31 o 
   5  12  13       17.16       32.30     90.21 o 
  -7  13  13      121.94       40.49     73.99 o 
  -6  13  13      312.72      233.89    102.39 o 
  -5  13  13      268.39      216.18     75.33 o 
  -4  13  13       13.56        0.35     78.44 o 
  -3  13  13       56.51       58.64     83.38 o 
  -2  13  13      223.64      273.56     96.24 o 
  -1  13  13      389.99      399.49     99.59 o 
   0  13  13      109.28      140.40    107.35 o 
   1  13  13       40.16       81.39     82.75 o 
   2  13  13       24.23       76.87     80.02 o 
   3  13  13      433.82      631.62    156.01 o 
   4  13  13      375.40      290.35    121.82 o 
  -6  14  13        9.99        6.14     54.86 o 
  -5  14  13       21.56       30.58     63.99 o 
  -4  14  13       28.68      127.44     89.37 o 
  -3  14  13        0.87        3.09     80.87 o 
  -2  14  13      240.54      247.44    105.53 o 
  -1  14  13        4.36      -11.77     67.58 o 
   0  14  13       44.75       13.16     81.90 o 
   1  14  13       86.26      197.49     96.13 o 
   2  14  13       72.88       39.72     96.10 o 
   3  14  13        0.02      -42.08    100.45 o 
  -5  15  13      202.44       97.22     67.42 o 
  -4  15  13       12.45      -25.24     65.04 o 
  -3  15  13      100.29       54.70     92.94 o 
  -2  15  13      291.71      291.29    101.10 o 
  -1  15  13       54.61       20.32     87.96 o 
   0  15  13      127.75      167.69    109.15 o 
   1  15  13       17.96       49.47     78.74 o 
   2  15  13       72.25        9.31    120.00 o 
  -3  16  13       84.12      131.82     96.11 o 
  -2  16  13       37.36       11.01     85.71 o 
  -1  16  13       54.71      -60.80     74.78 o 
   0  16  13       50.06       -5.93    102.92 o 
  -9   0  14      664.88      924.95    196.66 o 
  -8   0  14      447.81      530.40    109.07 o 
  -7   0  14       74.77       10.41    103.19 o 
  -6   0  14       16.93      -27.31     90.15 o 
  -5   0  14     1352.94     1561.62    153.02 o 
  -4   0  14      903.38      992.38    132.52 o 
  -3   0  14     1696.52     2143.29    172.70 o 
  -2   0  14       87.65      128.63     93.91 o 
  -1   0  14      417.22      467.29    122.79 o 
   0   0  14      228.85      277.07    101.22 o 
   1   0  14     1241.36     1508.01    165.38 o 
   2   0  14      599.72      839.99    138.99 o 
   3   0  14        1.09      -54.03    135.07 o 
   4   0  14      376.92      448.43    255.01 o 
   5   0  14      692.73      519.74    116.70 o 
   6   0  14      897.63      776.92    151.28 o 
   7   0  14       46.01       92.93     84.28 o 
 -10   1  14       16.72       33.34    105.93 o 
  -9   1  14       55.54       -8.48     83.11 o 
  -8   1  14      145.46      217.68     80.51 o 
  -7   1  14      110.55      149.55     85.46 o 
  -6   1  14        0.73      -27.30     53.99 o 
  -5   1  14        3.08      -10.66     56.14 o 
  -4   1  14        2.79       -5.05     64.17 o 
  -3   1  14        0.33      -38.21     56.27 o 
  -2   1  14       72.46       33.95     56.46 o 
  -1   1  14       31.75       20.89     63.13 o 
   0   1  14       19.38       79.19     65.61 o 
   1   1  14        0.16      -32.09     52.85 o 
   2   1  14        3.62       26.03     62.24 o 
   3   1  14       78.28      194.11     89.54 o 
   4   1  14       61.02       90.53    133.15 o 
   5   1  14       26.61      -48.83     67.68 o 
   6   1  14        7.10       30.52     65.69 o 
   7   1  14       13.43       38.86     68.61 o 
 -11   2  14       42.36      125.01    147.60 o 
 -10   2  14       31.06      158.37    135.36 o 
  -9   2  14      374.18      480.54    192.88 o 
  -8   2  14      628.30      670.54    191.80 o 
  -7   2  14      136.38      261.97     86.04 o 
  -6   2  14        0.02       -3.72     56.36 o 
  -5   2  14      262.01      338.74     88.07 o 
  -4   2  14     1376.03     1438.00    103.38 o 
  -3   2  14     1484.29     1806.85    113.59 o 
  -2   2  14       73.89       84.53     59.33 o 
  -1   2  14        4.59      -19.08     58.76 o 
   0   2  14      728.86      830.96     87.53 o 
   1   2  14     1037.80     1288.23    107.50 o 
   2   2  14     1180.90     1023.60    125.21 o 
   3   2  14        5.36      -36.68     72.79 o 
   4   2  14      130.45      203.48     73.44 o 
   5   2  14      864.20      781.47    188.02 o 
   6   2  14      224.74      198.72     71.29 o 
   7   2  14      100.93       86.34     73.54 o 
 -10   3  14        7.72       40.98    101.18 o 
  -9   3  14      152.81      151.85    136.69 o 
  -8   3  14      205.09      236.26    107.01 o 
  -7   3  14      889.02      776.84    142.42 o 
  -6   3  14      374.83      397.67     90.99 o 
  -5   3  14       28.30      -14.18     59.56 o 
  -4   3  14        1.91       31.36     73.77 o 
  -3   3  14        4.58       -2.83     65.77 o 
  -2   3  14        0.04      -73.03     50.92 o 
  -1   3  14       98.53      114.61     69.06 o 
   0   3  14      340.90      374.67     75.71 o 
   1   3  14       63.29       -8.07     90.54 o 
   2   3  14       55.36      -23.32     79.66 o 
   3   3  14       19.50        0.26     86.27 o 
   4   3  14       46.57       25.39     95.18 o 
   5   3  14      245.37      173.66    119.63 o 
   6   3  14       57.56       -3.34     50.74 o 
   7   3  14        0.62       89.69     82.20 o 
 -10   4  14      235.58      270.59    149.70 o 
  -9   4  14      286.50      441.99    147.83 o 
  -8   4  14      429.20      736.55    214.49 o 
  -7   4  14      313.45      266.53    100.08 o 
  -6   4  14       50.59       32.40     80.30 o 
  -5   4  14      129.01      139.86     74.03 o 
  -4   4  14     1928.52     1920.80    138.54 o 
  -3   4  14      657.31      777.92    100.19 o 
  -2   4  14      731.18      705.50    102.86 o 
  -1   4  14       15.35       37.12     80.72 o 
   0   4  14      379.51      496.65     95.38 o 
   1   4  14     3497.51     4036.01    238.10 o 
   2   4  14      300.98      394.75     97.19 o 
   3   4  14       64.11       -6.24     50.66 o 
   4   4  14       13.39       15.00     62.08 o 
   5   4  14      367.65      349.86    129.13 o 
   6   4  14      538.94      305.18     66.44 o 
   7   4  14      116.04      147.37     79.71 o 
 -10   5  14       66.17      -31.35    135.85 o 
  -9   5  14       94.02      156.69    115.10 o 
  -8   5  14       79.25       11.29    104.27 o 
  -7   5  14       65.50        6.57     86.13 o 
  -6   5  14      135.69       25.15     81.37 o 
  -5   5  14        2.85      -21.37     86.72 o 
  -4   5  14        1.93        6.85     71.75 o 
  -3   5  14       88.77       81.83     80.45 o 
  -2   5  14      188.99      109.15     80.65 o 
  -1   5  14        5.83      -41.11     87.07 o 
   0   5  14      575.08      550.85    102.82 o 
   1   5  14       81.86      156.71     97.20 o 
   2   5  14      471.88      469.35    118.06 o 
   3   5  14        9.67       21.43     62.05 o 
   4   5  14       21.94       17.93     70.04 o 
   5   5  14       36.13       24.33     96.73 o 
   6   5  14        0.01        3.67    115.81 o 
   7   5  14       88.75       70.88     61.17 o 
 -10   6  14        4.31       51.73    139.93 o 
  -9   6  14      177.25      179.99    111.50 o 
  -8   6  14      254.91      345.33    127.20 o 
  -7   6  14       41.71       73.50    102.54 o 
  -6   6  14        0.62       25.68     90.94 o 
  -5   6  14       41.59       66.71     82.91 o 
  -4   6  14      504.28      654.02    134.07 o 
  -3   6  14      508.06      564.80     94.98 o 
  -2   6  14        2.60       42.02     76.50 o 
  -1   6  14     1098.43     1239.87    134.09 o 
   0   6  14     1790.65     1939.54    152.28 o 
   1   6  14      154.12      203.12     81.80 o 
   2   6  14      503.91      474.22     86.09 o 
   3   6  14       95.49      174.99     92.86 o 
   4   6  14      110.31      103.12     71.23 o 
   5   6  14       51.49      114.15    125.88 o 
   6   6  14      257.81      281.30    109.35 o 
   7   6  14       56.42       45.75     57.72 o 
 -10   7  14       17.37     -131.52    120.08 o 
  -9   7  14       15.40      -85.33     97.24 o 
  -8   7  14        0.07       26.67     92.92 o 
  -7   7  14      123.47       22.22     90.15 o 
  -6   7  14      446.55      314.84    108.10 o 
  -5   7  14      267.98      415.32    119.98 o 
  -4   7  14        0.45        3.44     89.13 o 
  -3   7  14        6.09      -30.87     73.43 o 
  -2   7  14       43.79       34.37     63.43 o 
  -1   7  14       99.04      149.76     81.49 o 
   0   7  14      314.52      263.05     87.31 o 
   1   7  14       59.49       82.88     61.29 o 
   2   7  14      129.45      132.36     82.18 o 
   3   7  14       17.17       85.32     76.92 o 
   4   7  14       92.28      124.66     82.18 o 
   5   7  14       15.31      -13.41     73.22 o 
   6   7  14       23.21      -89.80    111.07 o 
  -9   8  14       34.71       82.68    100.56 o 
  -8   8  14      325.42      303.43    125.11 o 
  -7   8  14      186.34      531.58    292.83 o 
  -6   8  14        0.83      -30.73     68.75 o 
  -5   8  14      903.89      769.04    139.48 o 
  -4   8  14      379.93      514.95    120.70 o 
  -3   8  14      120.04       94.60     90.11 o 
  -2   8  14      370.72      348.89     92.31 o 
  -1   8  14      236.77      172.33     75.80 o 
   0   8  14      492.68      444.58     84.71 o 
   1   8  14     1198.01     1488.47    180.95 o 
   2   8  14      105.38      159.07     74.22 o 
   3   8  14       29.17      -43.35     64.30 o 
   4   8  14        2.41      125.89    121.36 o 
   5   8  14       15.58       -4.08     72.84 o 
   6   8  14      267.95      242.84    113.46 o 
  -9   9  14       21.27       39.47     84.37 o 
  -8   9  14        0.26      -40.05     95.84 o 
  -7   9  14        0.37       -9.97     94.50 o 
  -6   9  14       55.52       -7.11     87.30 o 
  -5   9  14        0.10       42.14     93.98 o 
  -4   9  14      471.97      287.17     90.31 o 
  -3   9  14       40.13      -12.66     74.15 o 
  -2   9  14      226.45      202.25     86.40 o 
  -1   9  14        0.81       24.98     63.60 o 
   0   9  14        7.06       58.00     74.64 o 
   1   9  14      247.13      297.04     80.10 o 
   2   9  14      461.05      443.69    100.49 o 
   3   9  14       42.68       31.60     78.16 o 
   4   9  14      188.82      215.62     87.11 o 
   5   9  14       57.80       46.74     68.77 o 
   6   9  14       71.52       87.74    117.76 o 
  -8  10  14      109.63      144.42     97.55 o 
  -7  10  14      375.46      348.70    119.49 o 
  -6  10  14      118.05      108.68     91.31 o 
  -5  10  14       68.61      -16.37     72.35 o 
  -4  10  14       37.30       -7.31     78.45 o 
  -3  10  14      491.75      461.54    101.90 o 
  -2  10  14      447.50      426.02    105.45 o 
  -1  10  14       19.59       69.14     92.44 o 
   0  10  14        9.09      -69.74     73.72 o 
   1  10  14      491.43      645.39    110.57 o 
   2  10  14      150.92      248.80    104.30 o 
   3  10  14       45.13        1.04     86.00 o 
   4  10  14        0.88      -18.69     62.48 o 
   5  10  14      314.67      220.35     84.13 o 
  -8  11  14       12.31        8.91     72.81 o 
  -7  11  14        2.11      -27.56     84.43 o 
  -6  11  14        2.57       24.71     72.95 o 
  -5  11  14       81.45       11.80     69.54 o 
  -4  11  14      113.18       99.86     72.55 o 
  -3  11  14      117.02      153.73     89.84 o 
  -2  11  14       29.78      101.53     88.72 o 
  -1  11  14       16.32      -35.70     77.11 o 
   0  11  14        5.74       39.92     95.79 o 
   1  11  14      259.02      324.85    135.59 o 
   2  11  14       87.67      117.11     82.41 o 
   3  11  14       40.79      109.29     79.91 o 
   4  11  14       10.59       -3.05     73.78 o 
   5  11  14       36.49      163.87     80.40 o 
  -7  12  14        0.75      -32.03     83.22 o 
  -6  12  14       23.27      -37.35     63.93 o 
  -5  12  14      282.76      192.38     77.01 o 
  -4  12  14      201.63      232.51     89.60 o 
  -3  12  14      290.07      233.84     85.76 o 
  -2  12  14       10.11      -58.33     76.14 o 
  -1  12  14       14.01      -36.38     74.40 o 
   0  12  14      118.78      183.91     95.12 o 
   1  12  14        6.05       -7.87     94.51 o 
   2  12  14      312.40      235.47    135.59 o 
   3  12  14       17.11       -4.87     76.36 o 
   4  12  14       67.05       50.49     89.19 o 
  -6  13  14        1.12        7.43     55.59 o 
  -5  13  14        1.97       -8.45     69.77 o 
  -4  13  14       18.66       90.10     78.19 o 
  -3  13  14       88.38       95.38     76.34 o 
  -2  13  14       30.44       77.35     77.76 o 
  -1  13  14        4.29      -30.35     90.87 o 
   0  13  14      127.91       70.38     96.75 o 
   1  13  14        0.72       -9.68     88.23 o 
   2  13  14       33.53       45.94    117.13 o 
   3  13  14       40.13       44.49    110.12 o 
  -5  14  14       94.69      118.57     78.26 o 
  -4  14  14      341.74      218.22     83.79 o 
  -3  14  14      255.30      260.27     98.32 o 
  -2  14  14       11.54       13.36     75.19 o 
  -1  14  14        7.68      -34.47     70.13 o 
   0  14  14      123.00      156.42     90.73 o 
   1  14  14      167.51      107.48     79.52 o 
   2  14  14       44.68      186.73    123.57 o 
  -3  15  14        5.77      -21.97     72.75 o 
  -2  15  14        6.25      -21.08     71.38 o 
  -1  15  14       24.36      -51.41     66.38 o 
   0  15  14       27.16      -59.31     71.97 o 
 -10   1  15      350.69      530.55    203.14 o 
  -9   1  15        5.41       99.41    127.51 o 
  -8   1  15      260.46      313.67     93.90 o 
  -7   1  15       53.22      105.80     78.39 o 
  -6   1  15      332.47      463.44     93.49 o 
  -5   1  15      443.00      446.89    100.53 o 
  -4   1  15       25.41       50.38     74.72 o 
  -3   1  15      354.21      381.43     80.40 o 
  -2   1  15      329.84      382.09     79.34 o 
  -1   1  15      449.88      556.47     85.05 o 
   0   1  15      343.91      339.61     78.19 o 
   1   1  15       75.20       64.44     61.49 o 
   2   1  15      284.65      538.88    107.96 o 
   3   1  15      556.60      993.27    182.03 o 
   4   1  15      393.78      628.98    172.85 o 
   5   1  15      111.45       73.60    134.53 o 
   6   1  15        0.27       -8.49     61.56 o 
   7   1  15      121.50      133.38     71.35 o 
 -10   2  15       52.87       74.06    113.32 o 
  -9   2  15       81.52      -72.99    108.86 o 
  -8   2  15       29.50       42.68    110.03 o 
  -7   2  15       63.49      135.90     73.38 o 
  -6   2  15        1.16       38.88     83.90 o 
  -5   2  15      235.19      229.78     84.43 o 
  -4   2  15       48.13      114.43     80.42 o 
  -3   2  15       15.49       75.38     81.28 o 
  -2   2  15       29.85       -9.94     65.71 o 
  -1   2  15       12.03      -38.98     64.65 o 
   0   2  15      299.63      321.05     72.27 o 
   1   2  15      162.93      153.71     62.30 o 
   2   2  15       73.08      123.15     95.89 o 
   3   2  15        0.26      -27.60     78.55 o 
   4   2  15       11.31        5.49     60.51 o 
   5   2  15        8.45       38.30     73.64 o 
   6   2  15        7.86       43.50     71.61 o 
   7   2  15       55.09        8.55     63.75 o 
 -10   3  15       11.03        0.36     94.61 o 
  -9   3  15      294.60      316.39    110.73 o 
  -8   3  15        0.26       99.69    102.27 o 
  -7   3  15      569.67      738.99    162.08 o 
  -6   3  15       11.68       53.25     72.41 o 
  -5   3  15       19.65      -40.47     63.90 o 
  -4   3  15      965.21     1068.99    123.41 o 
  -3   3  15      228.11      225.34     77.16 o 
  -2   3  15     1480.63     1555.61    144.74 o 
  -1   3  15       69.50      117.91     95.87 o 
   0   3  15       96.87       45.46     69.17 o 
   1   3  15        3.23      -45.55     70.93 o 
   2   3  15      200.64      216.92     97.05 o 
   3   3  15      105.23      131.30    101.95 o 
   4   3  15      691.68      740.03    223.67 o 
   5   3  15       47.53       85.54     88.98 o 
   6   3  15       63.32       39.87     56.62 o 
   7   3  15       56.44      118.32     75.64 o 
 -10   4  15       15.76       43.96    118.83 o 
  -9   4  15       98.92       35.61    109.68 o 
  -8   4  15      408.38      217.92    107.34 o 
  -7   4  15        0.02      -73.81     74.07 o 
  -6   4  15      176.39      187.02    103.05 o 
  -5   4  15        1.61       -9.25     73.01 o 
  -4   4  15        6.15       42.53     75.79 o 
  -3   4  15        1.32      -84.97     60.93 o 
  -2   4  15      749.17      900.56    122.40 o 
  -1   4  15     1356.55     1315.81    137.46 o 
   0   4  15      223.13      227.06     93.90 o 
   1   4  15       50.85       68.24     78.94 o 
   2   4  15        1.04        7.39     83.97 o 
   3   4  15       11.42        8.27     63.51 o 
   4   4  15        2.85        9.94     71.83 o 
   5   4  15       62.66       49.37     89.85 o 
   6   4  15       14.45       84.93     46.29 o 
 -10   5  15      343.18      270.89    119.68 o 
  -9   5  15        8.64      -34.57     85.84 o 
  -8   5  15       12.52      -16.80     74.32 o 
  -7   5  15      279.74      151.11    106.92 o 
  -6   5  15      951.21      901.90    147.83 o 
  -5   5  15     1150.15     1622.76    182.17 o 
  -4   5  15       32.63       39.58     76.62 o 
  -3   5  15       13.30      -38.67     75.43 o 
  -2   5  15       17.14       52.06     76.74 o 
  -1   5  15     1078.43     1321.80    198.72 o 
   0   5  15     1748.67     2111.77    170.16 o 
   1   5  15       80.87       52.30     90.15 o 
   2   5  15       76.80       65.46     91.18 o 
   3   5  15      347.12      311.21     81.03 o 
   4   5  15      103.50       80.45     88.15 o 
   5   5  15      209.73      224.75     93.27 o 
   6   5  15        8.86       13.68    105.89 o 
  -9   6  15       44.36       55.09    125.88 o 
  -8   6  15      116.33       56.68     78.34 o 
  -7   6  15        0.04      -37.04     81.14 o 
  -6   6  15       11.43      -64.09     91.28 o 
  -5   6  15       91.69      126.29    100.45 o 
  -4   6  15       92.21       25.02     85.15 o 
  -3   6  15        7.55      -73.67     67.98 o 
  -2   6  15       10.25       -8.83     69.87 o 
  -1   6  15        9.05       -2.23     75.33 o 
   0   6  15       29.01       -0.27     83.25 o 
   1   6  15       44.00       34.70     75.08 o 
   2   6  15        0.45       79.28     74.87 o 
   3   6  15       30.83       12.91     76.10 o 
   4   6  15        3.93      -23.86     60.08 o 
   5   6  15      104.58      -12.01    109.04 o 
   6   6  15      110.88       50.24    108.99 o 
  -9   7  15       45.34       39.33    111.52 o 
  -8   7  15        4.31      -79.25    111.05 o 
  -7   7  15       80.03      100.25     98.89 o 
  -6   7  15     1185.39     1134.48    184.23 o 
  -5   7  15      660.52      689.84    139.29 o 
  -4   7  15       13.26       16.14     84.75 o 
  -3   7  15       78.02       92.63    106.46 o 
  -2   7  15      377.39      458.38     99.20 o 
  -1   7  15      919.99     1129.77    135.20 o 
   0   7  15      801.35     1157.54    137.79 o 
   1   7  15        0.49       61.32     71.19 o 
   2   7  15      317.16      314.51     82.81 o 
   3   7  15      561.39      529.15     93.43 o 
   4   7  15      440.49      494.65    101.06 o 
   5   7  15      153.42      173.78     98.74 o 
   6   7  15        1.81       44.61    115.03 o 
  -9   8  15       27.94      164.90    107.72 o 
  -8   8  15        3.64       -3.59     98.55 o 
  -7   8  15        0.65      -18.33     60.85 o 
  -6   8  15        5.39      -15.78     71.93 o 
  -5   8  15       15.16       31.77     78.82 o 
  -4   8  15        0.30      -63.71     94.77 o 
  -3   8  15      132.26      178.49    125.50 o 
  -2   8  15        2.97      -62.77     93.26 o 
  -1   8  15        4.39      -57.09     89.63 o 
   0   8  15       46.14       67.18     68.81 o 
   1   8  15        0.22        1.94     78.74 o 
   2   8  15      297.32      286.40     91.05 o 
   3   8  15       33.28        6.29     85.62 o 
   4   8  15        0.90       -2.69     63.22 o 
   5   8  15        2.13       39.35     82.11 o 
  -8   9  15        1.90       47.13     84.62 o 
  -7   9  15      232.21      142.64     83.68 o 
  -6   9  15      226.21      161.24     91.74 o 
  -5   9  15      159.65      162.32    102.71 o 
  -4   9  15       67.21       43.49     75.54 o 
  -3   9  15       38.10       35.65     94.57 o 
  -2   9  15      377.11      363.28    119.43 o 
  -1   9  15      799.70     1126.04    246.37 o 
   0   9  15      419.34      468.45     98.54 o 
   1   9  15       10.09        6.72     83.25 o 
   2   9  15      118.85      140.91    125.41 o 
   3   9  15      248.43      296.81     99.24 o 
   4   9  15      166.62      184.24     80.09 o 
   5   9  15       95.36      119.54     81.30 o 
  -8  10  15       66.49       67.25     76.32 o 
  -7  10  15       72.21       44.47     75.10 o 
  -6  10  15        6.85        4.49     86.46 o 
  -5  10  15      177.85      104.69    132.37 o 
  -4  10  15      264.55      240.86    100.61 o 
  -3  10  15        1.33      -45.76     66.43 o 
  -2  10  15       76.64      194.00    113.38 o 
  -1  10  15        0.05      -80.25     91.86 o 
   0  10  15      316.36      326.25    118.31 o 
   1  10  15       14.79      103.78     82.92 o 
   2  10  15       10.76       -4.14     86.34 o 
   3  10  15        1.93        3.48     69.85 o 
   4  10  15        7.30       -2.08     62.97 o 
  -7  11  15      250.09       59.06     69.69 o 
  -6  11  15      183.11      155.77     85.53 o 
  -5  11  15       17.77       25.73     74.11 o 
  -4  11  15        8.20       13.09     79.57 o 
  -3  11  15      148.13       97.72     80.44 o 
  -2  11  15      675.69      657.55    137.45 o 
  -1  11  15      430.51      638.23    154.31 o 
   0  11  15      214.71      183.64    112.31 o 
   1  11  15       14.14       72.29    123.95 o 
   2  11  15      194.66      163.95     87.12 o 
   3  11  15      192.84      145.64     83.89 o 
   4  11  15      288.42      237.52     88.46 o 
  -6  12  15        6.23      -15.30     56.40 o 
  -5  12  15       12.02       -9.76     62.97 o 
  -4  12  15       18.36       10.92     73.28 o 
  -3  12  15       92.27       35.00     74.65 o 
  -2  12  15        0.42      -14.00     68.76 o 
  -1  12  15       63.69      -13.14     82.88 o 
   0  12  15        1.05       60.30     91.31 o 
   1  12  15       64.31       25.31     98.90 o 
   2  12  15       40.24       14.93     89.72 o 
   3  12  15       15.11      -23.23     78.54 o 
  -5  13  15      134.71       81.10     74.33 o 
  -4  13  15        7.42      -35.84     74.05 o 
  -3  13  15       74.81      132.49     71.19 o 
  -2  13  15      226.16      227.10     82.25 o 
  -1  13  15      431.94      300.14    121.33 o 
   0  13  15       12.54       29.27     86.13 o 
   1  13  15       58.51      -19.48     89.02 o 
   2  13  15       17.86       27.07     81.49 o 
  -4  14  15       33.53       48.17     73.03 o 
  -3  14  15        4.98        2.26     64.58 o 
  -2  14  15       70.57       31.22     66.02 o 
  -1  14  15        1.01       14.07     76.79 o 
   0  14  15       11.16       10.24     79.42 o 
  -9   0  16      109.16      161.00    165.32 o 
  -8   0  16      621.43      817.98    217.19 o 
  -7   0  16       83.28      238.80    166.40 o 
  -6   0  16      815.99      694.79    198.82 o 
  -5   0  16      142.86       50.62     88.92 o 
  -4   0  16      599.96      926.24    142.09 o 
  -3   0  16      326.00      398.93    109.07 o 
  -2   0  16      812.14      987.77    149.46 o 
  -1   0  16      217.19      236.77     92.15 o 
   0   0  16      177.70      333.28    113.90 o 
   1   0  16      157.37      282.15    121.02 o 
   2   0  16     1052.18     1153.64    277.16 o 
   3   0  16      178.89       76.72    215.03 o 
   4   0  16      154.20      594.30    253.93 o 
   5   0  16      206.14      113.46     75.64 o 
   6   0  16      268.55      195.58    100.49 o 
 -10   1  16       21.03      137.23    181.53 o 
  -9   1  16        6.36       76.72    164.24 o 
  -8   1  16       41.72      -12.10     91.86 o 
  -7   1  16      169.47      127.42     83.23 o 
  -6   1  16      197.29       90.64     74.66 o 
  -5   1  16       39.27      103.65     89.48 o 
  -4   1  16      224.60      195.40     99.41 o 
  -3   1  16       23.38       80.40     69.37 o 
  -2   1  16       14.76       22.93     61.96 o 
  -1   1  16        6.50       32.76     66.00 o 
   0   1  16      404.59      456.07     90.82 o 
   1   1  16        0.02        9.31     63.57 o 
   2   1  16      210.00      180.92     99.56 o 
   3   1  16       44.48      131.65    129.92 o 
   4   1  16        7.71       27.21    110.72 o 
   5   1  16        0.02      -48.61     60.38 o 
   6   1  16        0.85       -1.56     63.77 o 
 -10   2  16       25.14      -16.21    163.16 o 
  -9   2  16      854.09      702.42    339.29 o 
  -8   2  16      122.69      202.02    109.84 o 
  -7   2  16      761.80     1025.79    182.95 o 
  -6   2  16        7.73       -1.81     73.87 o 
  -5   2  16       36.11      -13.60     84.92 o 
  -4   2  16      956.38     1143.58    128.03 o 
  -3   2  16      542.12      623.53    104.57 o 
  -2   2  16      144.06      121.07     79.44 o 
  -1   2  16       42.73       25.74     76.77 o 
   0   2  16      390.69      500.66     87.21 o 
   1   2  16     1883.43     2330.71    176.71 o 
   2   2  16      767.85      902.73    125.70 o 
   3   2  16      134.76      154.79     95.88 o 
   4   2  16       48.58       52.79     58.30 o 
   5   2  16      262.00      262.84     95.79 o 
   6   2  16      249.43      231.03     81.52 o 
  -9   3  16       69.30       73.24    105.41 o 
  -8   3  16        4.41      -30.36    109.23 o 
  -7   3  16       57.76       46.84     89.01 o 
  -6   3  16       22.79       -5.27     69.35 o 
  -5   3  16        6.99      -23.51     74.69 o 
  -4   3  16       72.58      170.62     89.97 o 
  -3   3  16      199.29      171.87     85.97 o 
  -2   3  16       36.21       22.91     81.02 o 
  -1   3  16        5.74       51.22     78.49 o 
   0   3  16      271.28      254.05     99.52 o 
   1   3  16       29.57      -71.68     88.67 o 
   2   3  16       74.90      -13.55     93.98 o 
   3   3  16      213.43      288.67    110.49 o 
   4   3  16       44.16      -20.14     66.78 o 
   5   3  16       21.79       59.15     83.67 o 
   6   3  16        8.64       91.41     61.14 o 
  -9   4  16        4.78       74.16    115.06 o 
  -8   4  16     1131.09     1425.41    183.41 o 
  -7   4  16        7.69      -21.77     92.22 o 
  -6   4  16       18.01       54.42     99.61 o 
  -5   4  16      333.56      483.53     94.65 o 
  -4   4  16      127.85      213.49     87.16 o 
  -3   4  16      868.25     1115.80    123.14 o 
  -2   4  16       13.72       11.74     77.44 o 
  -1   4  16      128.60      169.34     95.88 o 
   0   4  16      563.20      712.47    125.97 o 
   1   4  16      379.20      465.06    122.57 o 
   2   4  16        4.07        3.94    104.95 o 
   3   4  16      142.92      136.04     60.70 o 
   4   4  16        8.76       14.13     89.14 o 
   5   4  16      521.64      404.46    104.58 o 
   6   4  16      297.80      195.05     78.34 o 
  -9   5  16       85.10      130.28    108.13 o 
  -8   5  16      109.07      108.74     97.24 o 
  -7   5  16       11.79       77.35    102.66 o 
  -6   5  16       69.65       54.14    100.47 o 
  -5   5  16      186.80      130.06    107.90 o 
  -4   5  16       81.47       88.55     91.18 o 
  -3   5  16        5.48      -51.10     84.60 o 
  -2   5  16       19.30       17.35     84.17 o 
  -1   5  16        8.18      -48.95     71.82 o 
   0   5  16     1212.37     1540.56    159.92 o 
   1   5  16       62.45       99.56     90.23 o 
   2   5  16       14.01       69.58     93.62 o 
   3   5  16       30.59       90.83    108.26 o 
   4   5  16       30.01        0.39     70.04 o 
   5   5  16       10.91      134.64     99.90 o 
  -9   6  16      147.56      186.43     89.69 o 
  -8   6  16       30.97       77.04    103.41 o 
  -7   6  16      139.17      202.97    117.37 o 
  -6   6  16       95.63       88.43     99.94 o 
  -5   6  16      174.82      262.81    117.84 o 
  -4   6  16      636.41      653.25    143.64 o 
  -3   6  16      209.09      363.02     98.70 o 
  -2   6  16      179.55      258.36     98.60 o 
  -1   6  16        0.20      -13.28     80.53 o 
   0   6  16      390.69      656.48    131.65 o 
   1   6  16      115.95      157.99     97.06 o 
   2   6  16      309.18      344.48    105.75 o 
   3   6  16        0.50       36.38     79.62 o 
   4   6  16        4.20       43.76     62.42 o 
   5   6  16       39.07      133.64     94.19 o 
  -8   7  16        5.24       -3.62     63.58 o 
  -7   7  16       26.55       61.63     87.29 o 
  -6   7  16      120.44      116.97     83.59 o 
  -5   7  16       20.44      157.62    106.03 o 
  -4   7  16        0.60      -49.45     98.56 o 
  -3   7  16       15.40      -17.91    101.32 o 
  -2   7  16       22.60      -48.71     63.92 o 
  -1   7  16      121.97      157.19     89.44 o 
   0   7  16        5.47       15.23     91.52 o 
   1   7  16        0.47      -15.82     72.93 o 
   2   7  16        1.98       72.38     82.51 o 
   3   7  16       29.03      -19.64     71.27 o 
   4   7  16       43.98       57.44     71.10 o 
   5   7  16       22.35        8.03     92.76 o 
  -8   8  16       77.71       -3.09     71.56 o 
  -7   8  16       87.45       39.65     71.56 o 
  -6   8  16       38.79       34.22     82.61 o 
  -5   8  16      345.92      423.64    126.16 o 
  -4   8  16      109.93      317.72    124.88 o 
  -3   8  16       59.36      168.73    105.37 o 
  -2   8  16      301.71      220.72    121.82 o 
  -1   8  16        9.17       60.08     86.84 o 
   0   8  16      159.89      140.89     62.21 o 
   1   8  16      335.41      353.71    132.37 o 
   2   8  16        8.55       49.07     70.38 o 
   3   8  16        4.16       32.78     71.16 o 
   4   8  16        2.66      -55.48     77.99 o 
  -8   9  16       16.34      -16.19     46.83 o 
  -7   9  16       25.05      -21.97     57.15 o 
  -6   9  16       70.24      -13.86     68.16 o 
  -5   9  16        0.95       31.91     77.69 o 
  -4   9  16        4.23       39.77     89.19 o 
  -3   9  16       67.49      108.57    106.58 o 
  -2   9  16       70.15      141.72    123.97 o 
  -1   9  16      195.73      251.53    131.47 o 
   0   9  16       19.77       70.57     69.32 o 
   1   9  16        7.08       42.44     80.38 o 
   2   9  16       55.70      -29.04     74.38 o 
   3   9  16        0.62      -14.99     68.23 o 
   4   9  16       76.80       25.16     67.59 o 
  -7  10  16       44.97       35.42     71.16 o 
  -6  10  16       26.55       -9.34     60.43 o 
  -5  10  16      320.99      164.26    109.15 o 
  -4  10  16      424.44      465.16    135.76 o 
  -3  10  16      283.48      155.04    120.48 o 
  -2  10  16       37.53      -32.58     87.28 o 
  -1  10  16       56.23        0.57    106.45 o 
   0  10  16       39.92      -33.95     79.92 o 
   1  10  16      316.55      351.18     92.92 o 
   2  10  16      322.90      235.82     81.71 o 
   3  10  16       23.78       19.81     62.51 o 
  -6  11  16        9.22       47.19     61.56 o 
  -5  11  16       27.80      -17.03     67.98 o 
  -4  11  16       66.58       20.16     91.65 o 
  -3  11  16       30.36       62.47     89.95 o 
  -2  11  16       63.94       23.35     98.34 o 
  -1  11  16        3.20      -65.86     77.53 o 
   0  11  16       65.86       18.24    101.07 o 
   1  11  16       18.70       25.31     93.72 o 
   2  11  16        1.25        5.34     74.91 o 
   3  11  16       26.46        5.64     66.99 o 
  -5  12  16        0.72       60.78     70.18 o 
  -4  12  16      138.21      112.03     91.31 o 
  -3  12  16      151.34      159.94     95.36 o 
  -2  12  16      472.62      312.94    115.66 o 
  -1  12  16       11.99      -32.07     90.44 o 
   0  12  16       42.50      -12.58     77.12 o 
   1  12  16       87.55       71.43     83.08 o 
   2  12  16       56.24        8.25     86.76 o 
  -4  13  16        8.89        8.21     57.57 o 
  -3  13  16       86.71       85.85     96.17 o 
  -2  13  16       12.91        6.33     84.30 o 
  -1  13  16        8.72        7.63     94.74 o 
   0  13  16       13.24       -7.02     74.88 o 
  -9   1  17       44.81      109.14    172.89 o 
  -8   1  17       54.67      109.14    173.97 o 
  -7   1  17      126.60      302.36    114.96 o 
  -6   1  17      174.60      446.11    122.58 o 
  -5   1  17      255.48      441.22    114.01 o 
  -4   1  17        0.77       33.20     68.90 o 
  -3   1  17        3.50      -61.29     70.66 o 
  -2   1  17       75.51      113.77     93.43 o 
  -1   1  17      108.79      166.20     75.62 o 
   0   1  17       75.08       75.78     65.76 o 
   1   1  17      183.33      389.41     91.15 o 
   2   1  17      306.75      387.67    109.99 o 
   3   1  17      275.86      292.51    135.77 o 
   4   1  17      158.02      204.24    140.08 o 
   5   1  17       47.91      198.82     95.09 o 
  -9   2  17        7.48      -35.66    156.68 o 
  -8   2  17        9.33       47.54    166.40 o 
  -7   2  17       17.22       35.39     91.13 o 
  -6   2  17      146.76      127.82     97.43 o 
  -5   2  17       10.86       22.09     92.12 o 
  -4   2  17       16.93       45.65     77.12 o 
  -3   2  17      152.39      185.69     80.92 o 
  -2   2  17       59.30      106.29     94.65 o 
  -1   2  17       92.24       64.65     92.01 o 
   0   2  17       69.65      111.88     99.41 o 
   1   2  17      298.50      398.64     82.00 o 
   2   2  17      113.51       47.99     89.39 o 
   3   2  17       43.64       34.37    108.13 o 
   4   2  17        2.54       33.79     51.03 o 
   5   2  17        1.48      -45.72     64.43 o 
  -9   3  17        2.04       27.40     96.50 o 
  -8   3  17        0.19      114.98    106.69 o 
  -7   3  17      147.69      169.70     98.34 o 
  -6   3  17      328.22      399.80     90.81 o 
  -5   3  17      292.10      312.79     99.16 o 
  -4   3  17      176.44      276.02     96.26 o 
  -3   3  17       73.86      -26.02     74.15 o 
  -2   3  17      173.06      300.20     95.56 o 
  -1   3  17      154.38      249.52     95.79 o 
   0   3  17     1067.39     1484.36    152.62 o 
   1   3  17       30.33        7.07     86.60 o 
   2   3  17       10.99       -8.83     78.46 o 
   3   3  17      446.72      448.34    123.47 o 
   4   3  17      282.99      297.39    134.53 o 
   5   3  17       91.72       45.34     85.95 o 
  -9   4  17       71.19      172.26    103.82 o 
  -8   4  17       12.61       34.07     91.79 o 
  -7   4  17        0.03      -32.97     92.25 o 
  -6   4  17        6.13      119.80    121.82 o 
  -5   4  17       65.19       75.59     93.13 o 
  -4   4  17      102.75       62.98     87.01 o 
  -3   4  17      178.35      155.45    101.89 o 
  -2   4  17       10.10       39.40    101.63 o 
  -1   4  17      110.21      209.15    103.14 o 
   0   4  17      113.57      208.98    103.56 o 
   1   4  17        9.04       -9.78     78.18 o 
   2   4  17       90.63      236.11    110.79 o 
   3   4  17       17.17       60.80     69.04 o 
   4   4  17       82.37       72.58     98.28 o 
   5   4  17        0.27      -24.33     67.24 o 
  -8   5  17        3.70      -61.45     99.46 o 
  -7   5  17      147.05      206.40    114.18 o 
  -6   5  17      306.38      389.75    117.76 o 
  -5   5  17      176.01      175.53     99.43 o 
  -4   5  17       95.77      103.78    103.06 o 
  -3   5  17        0.35      115.38     82.14 o 
  -2   5  17      401.83      525.41    111.86 o 
  -1   5  17     1011.18     1538.83    158.90 o 
   0   5  17       16.20      -43.66     91.54 o 
   1   5  17      190.44      249.87    105.40 o 
   2   5  17       26.52      -55.76     89.16 o 
   3   5  17       87.87      112.05     67.08 o 
   4   5  17      460.60      384.08     95.01 o 
  -8   6  17        0.59       21.03     77.89 o 
  -7   6  17        4.40       20.20     87.29 o 
  -6   6  17        0.50      105.78     93.43 o 
  -5   6  17       62.08       63.26     88.86 o 
  -4   6  17       48.10      127.96    118.05 o 
  -3   6  17        3.55       23.20     75.23 o 
  -2   6  17       44.92      -67.76     84.01 o 
  -1   6  17        0.18       16.60     86.12 o 
   0   6  17       58.84       84.22    122.16 o 
   1   6  17        1.52      -29.75     70.98 o 
   2   6  17        1.68       63.10     71.35 o 
   3   6  17        9.94       47.10     80.06 o 
   4   6  17       15.68       44.57     67.82 o 
  -8   7  17        0.31       14.34     67.22 o 
  -7   7  17       54.32       15.37     74.88 o 
  -6   7  17      303.81      333.13    117.19 o 
  -5   7  17      330.73      355.15    112.46 o 
  -4   7  17        6.11      -52.37    177.75 o 
  -3   7  17      141.78      263.70    107.08 o 
  -2   7  17      415.55      408.15    140.10 o 
  -1   7  17      250.09      301.75     98.95 o 
   0   7  17      723.08      937.99    181.73 o 
   1   7  17       69.90      113.13     69.07 o 
   2   7  17       16.13       12.63     75.21 o 
   3   7  17      149.15      142.99     92.58 o 
   4   7  17      184.76      122.44     76.78 o 
  -7   8  17        6.07       11.50     84.11 o 
  -6   8  17        1.15       69.89     83.89 o 
  -5   8  17        0.46      -85.87     83.64 o 
  -4   8  17        4.99       12.38    108.31 o 
  -3   8  17        0.17       13.18     84.89 o 
  -2   8  17        0.09       27.58     99.94 o 
  -1   8  17       92.55       76.54     94.15 o 
   0   8  17       18.33       79.55     60.27 o 
   1   8  17       76.91       39.71     63.32 o 
   2   8  17        2.57      -33.73     62.39 o 
   3   8  17        3.52       24.17     74.36 o 
  -7   9  17       77.75       26.91     56.62 o 
  -6   9  17      215.48      135.17     93.60 o 
  -5   9  17      100.91       97.90     80.92 o 
  -4   9  17        3.36      -16.89     79.15 o 
  -3   9  17       40.18      125.48    113.08 o 
  -2   9  17       76.49       90.65     94.54 o 
  -1   9  17     1025.08     1134.54    260.41 o 
   0   9  17      216.61      291.07     89.89 o 
   1   9  17      137.87      172.97     89.71 o 
   2   9  17       68.88      144.75     66.87 o 
   3   9  17      137.39      160.51     84.98 o 
  -6  10  17        5.55       57.63     67.84 o 
  -5  10  17        9.50       30.97     90.35 o 
  -4  10  17       38.89      124.83     93.72 o 
  -3  10  17       22.62       12.58     75.68 o 
  -2  10  17       88.47       71.50    102.90 o 
  -1  10  17       54.65       30.66     91.88 o 
   0  10  17      121.02      148.05    106.37 o 
   1  10  17      158.31       79.42     98.90 o 
   2  10  17        3.33       32.11     75.40 o 
  -5  11  17      118.36       86.30     81.05 o 
  -4  11  17        7.67        8.00     64.29 o 
  -3  11  17        1.53       39.72     79.13 o 
  -2  11  17       86.82      140.54     93.91 o 
  -1  11  17      171.66      113.66     89.36 o 
   0  11  17      479.53      325.63    173.43 o 
   1  11  17       11.00       -1.91     79.35 o 
  -3  12  17        1.66        4.23     56.80 o 
  -2  12  17       30.70      -13.25     66.96 o 
  -1  12  17        0.12      -25.50     59.76 o 
  -8   0  18      219.95      208.55    176.13 o 
  -7   0  18       46.04      151.28    138.31 o 
  -6   0  18      143.98      213.95    182.61 o 
  -5   0  18      136.37      184.77    193.42 o 
  -4   0  18      672.00      743.42    193.42 o 
  -3   0  18      177.98      505.70    188.02 o 
  -2   0  18      314.84      115.64    100.18 o 
  -1   0  18      123.52      316.18    118.91 o 
   0   0  18      162.39      308.57    129.13 o 
   1   0  18     1706.93     2005.96    207.96 o 
   2   0  18     1224.71     1914.74    334.97 o 
   3   0  18      127.24      110.22    166.40 o 
   4   0  18       46.43       49.71    208.55 o 
  -8   1  18       22.35       30.26    164.24 o 
  -7   1  18        6.03      137.67    110.57 o 
  -6   1  18        7.93      -57.95     97.29 o 
  -5   1  18      106.41       28.53     97.53 o 
  -4   1  18       79.36       80.18     84.21 o 
  -3   1  18       71.40      113.29    103.03 o 
  -2   1  18        2.93       62.93     94.11 o 
  -1   1  18       15.47      -42.08     88.55 o 
   0   1  18      169.54      182.69     94.10 o 
   1   1  18      101.46      198.71     79.65 o 
   2   1  18      237.48      331.88    109.65 o 
   3   1  18       70.71       53.42    112.29 o 
   4   1  18        2.12       12.98    122.16 o 
  -8   2  18      187.83      260.41    148.04 o 
  -7   2  18      142.30      324.17    155.60 o 
  -6   2  18       56.97       85.28    121.87 o 
  -5   2  18        0.76       26.72     78.07 o 
  -4   2  18       10.88        2.27     84.00 o 
  -3   2  18      864.75     1425.52    148.29 o 
  -2   2  18      182.98      371.75    112.37 o 
  -1   2  18        0.89       85.02    105.02 o 
   0   2  18      319.30      421.34    121.21 o 
   1   2  18        4.71      -30.53     93.77 o 
   2   2  18       27.90       71.61     89.23 o 
   3   2  18      111.36      248.22    136.75 o 
   4   2  18       33.50       79.16     79.61 o 
  -8   3  18        1.81       70.24    175.05 o 
  -7   3  18       41.21       43.91    117.73 o 
  -6   3  18        0.94     -125.28     89.98 o 
  -5   3  18       56.33       85.19     83.39 o 
  -4   3  18       84.79       80.34     89.16 o 
  -3   3  18        4.56       40.38     81.09 o 
  -2   3  18        0.02      -24.94     96.86 o 
  -1   3  18       34.23       95.74     98.62 o 
   0   3  18      283.09      294.80    105.54 o 
   1   3  18       39.53       27.11     89.80 o 
   2   3  18      121.63      181.73    114.51 o 
   3   3  18        1.13       -1.25     92.25 o 
   4   3  18       23.68       58.35     84.11 o 
  -8   4  18      172.86      150.52    112.72 o 
  -7   4  18      267.25      284.21    122.30 o 
  -6   4  18       10.15      -60.47     88.40 o 
  -5   4  18       28.27      134.96    119.08 o 
  -4   4  18      253.68      461.59    115.39 o 
  -3   4  18       60.82      129.64     88.38 o 
  -2   4  18      243.40      471.69    105.34 o 
  -1   4  18      211.36      278.78    102.54 o 
   0   4  18       29.09       98.49    146.23 o 
   1   4  18      129.99      202.78    115.46 o 
   2   4  18      234.17      302.72    111.09 o 
   3   4  18       44.67       29.24     63.34 o 
   4   4  18       33.21       48.76     79.40 o 
  -7   5  18        3.95      -17.54     79.92 o 
  -6   5  18       13.63       88.97    112.43 o 
  -5   5  18       16.54      -77.86     95.21 o 
  -4   5  18       22.15       20.56    129.13 o 
  -3   5  18       11.57       58.81     85.45 o 
  -2   5  18       33.00       23.26     82.03 o 
  -1   5  18       34.03      100.22    108.62 o 
   0   5  18       21.97      -38.36     80.96 o 
   1   5  18       68.33      -15.09     82.44 o 
   2   5  18        3.25       66.91     89.55 o 
   3   5  18       30.38       23.72     61.33 o 
  -7   6  18      107.02      170.45     97.85 o 
  -6   6  18        4.98       61.47    107.24 o 
  -5   6  18      172.67      199.21    109.74 o 
  -4   6  18      235.47      335.39    111.89 o 
  -3   6  18      131.05      222.88    133.85 o 
  -2   6  18        1.73       84.73     91.71 o 
  -1   6  18       21.87       49.46     87.57 o 
   0   6  18       81.98      265.26    105.41 o 
   1   6  18      199.62      256.34    101.74 o 
   2   6  18      123.89      143.07     81.12 o 
   3   6  18       20.22       30.81     71.06 o 
  -7   7  18        0.27      -65.45     75.64 o 
  -6   7  18        0.16       55.78    104.83 o 
  -5   7  18       12.44      -12.17     75.20 o 
  -4   7  18        2.51      -65.59     81.54 o 
  -3   7  18       22.58        4.12    100.10 o 
  -2   7  18        1.11        9.27     89.98 o 
  -1   7  18       59.14       74.61     86.52 o 
   0   7  18        0.25       34.28     92.19 o 
   1   7  18        0.44       47.85     66.87 o 
   2   7  18       11.66       -2.09     64.01 o 
   3   7  18        0.06       65.01     77.88 o 
  -6   8  18        8.79       52.43     74.88 o 
  -5   8  18       64.45      -26.54     84.88 o 
  -4   8  18      195.58      237.44    121.72 o 
  -3   8  18       85.18       39.31    100.18 o 
  -2   8  18        6.87       46.88    114.99 o 
  -1   8  18        0.58      -11.38     95.18 o 
   0   8  18       40.40        4.40     69.12 o 
   1   8  18      201.65      246.68     75.30 o 
   2   8  18      103.53       92.07     78.22 o 
  -5   9  18        6.93      115.76     83.56 o 
  -4   9  18        2.16      -38.61     75.05 o 
  -3   9  18        4.77       -8.34     85.68 o 
  -2   9  18      163.82       53.08    109.46 o 
  -1   9  18        0.40       72.03    101.52 o 
   0   9  18       31.13      -17.75     92.30 o 
   1   9  18        1.45       51.22     80.08 o 
  -4  10  18      168.60      125.10     97.88 o 
  -3  10  18       43.92       25.28     78.26 o 
  -2  10  18      261.04      151.55     95.83 o 
  -1  10  18       22.23       -1.03     71.52 o 
   0  10  18       43.50       15.78     84.15 o 
  -7   1  19       60.39      135.66    115.20 o 
  -6   1  19       93.53      132.93    175.05 o 
  -5   1  19      176.18      401.92    157.76 o 
  -4   1  19       91.90      117.25    114.67 o 
  -3   1  19        1.81      143.01    119.92 o 
  -2   1  19      110.78      305.75    112.88 o 
  -1   1  19      226.34      517.06    115.81 o 
   0   1  19      107.03      207.40     94.87 o 
   1   1  19       10.89      100.80     94.61 o 
   2   1  19       32.16      104.70     86.94 o 
   3   1  19       89.93      115.69    116.82 o 
  -7   2  19        2.03       -7.56    140.47 o 
  -6   2  19        0.87       28.94    118.81 o 
  -5   2  19       39.40      158.93    131.79 o 
  -4   2  19        1.22       73.54     96.16 o 
  -3   2  19        1.98       -8.01     74.27 o 
  -2   2  19       21.30      202.30    113.92 o 
  -1   2  19       30.16       59.06     97.50 o 
   0   2  19       27.38       78.02     94.89 o 
   1   2  19      161.86      113.40    100.61 o 
   2   2  19      108.01      240.77    101.86 o 
   3   2  19        3.09       -7.00    114.54 o 
  -7   3  19       26.28      -51.87    152.36 o 
  -6   3  19      416.14      345.78    175.05 o 
  -5   3  19      130.12      175.81     98.60 o 
  -4   3  19        2.72      -12.01     83.32 o 
  -3   3  19       17.25       89.08     90.29 o 
  -2   3  19       65.87      107.68     94.74 o 
  -1   3  19      363.75      624.67    129.18 o 
   0   3  19       13.26       -3.99    104.42 o 
   1   3  19       39.67       53.73     90.72 o 
   2   3  19      156.69      165.95    113.53 o 
   3   3  19      181.29      178.88    101.79 o 
  -7   4  19       16.20       -9.17     83.85 o 
  -6   4  19       34.03       74.68    120.54 o 
  -5   4  19       18.16     -137.17    110.77 o 
  -4   4  19        4.00      -27.56     96.81 o 
  -3   4  19        0.27       -9.88     82.62 o 
  -2   4  19        0.07       82.05    106.36 o 
  -1   4  19       26.92      -33.97     77.53 o 
   0   4  19       69.66      127.28     90.62 o 
   1   4  19       98.77       74.19    101.15 o 
   2   4  19       22.63       86.38     90.50 o 
  -6   5  19      124.69      214.15    126.00 o 
  -5   5  19       48.46      132.59    106.05 o 
  -4   5  19       85.21       47.05     99.89 o 
  -3   5  19        3.38      -34.97     85.77 o 
  -2   5  19      382.01      540.28    120.55 o 
  -1   5  19      151.45      201.54     98.89 o 
   0   5  19       74.97       31.88     92.60 o 
   1   5  19        2.63      -99.40     81.66 o 
   2   5  19       13.11       37.52     97.52 o 
  -6   6  19        7.43      -71.10     91.42 o 
  -5   6  19        0.02       33.54     90.35 o 
  -4   6  19       58.08       20.41     88.19 o 
  -3   6  19       40.84       20.80     87.87 o 
  -2   6  19        6.59      -35.15     87.23 o 
  -1   6  19        0.10       54.40     92.11 o 
   0   6  19       26.29        7.42     82.31 o 
   1   6  19       14.88       20.63     95.35 o 
   2   6  19       32.94       91.78     69.07 o 
  -5   7  19      154.77      268.82    107.53 o 
  -4   7  19       11.25       89.54     97.14 o 
  -3   7  19       24.26       88.70    156.14 o 
  -2   7  19       79.98      121.62    123.06 o 
  -1   7  19       68.99      101.12     94.77 o 
   0   7  19      164.93      231.27     94.76 o 
   1   7  19       35.00       98.78     67.60 o 
  -4   8  19        0.49       -5.13     69.32 o 
  -3   8  19       23.99       52.16    109.13 o 
  -2   8  19       11.36      -19.03     77.69 o 
  -1   8  19       23.61       12.94     92.30 o 
   0   8  19        0.41       93.91     73.79 o 
  -3   9  19        7.47      -78.16     84.22 o 
  -2   9  19       33.16       52.26     87.00 o 
  -6   0  20        0.29     -202.06    164.24 o 
  -5   0  20        0.33      110.22    149.12 o 
  -4   0  20      288.90      573.77    206.39 o 
  -3   0  20      150.19      424.66    222.59 o 
  -2   0  20      113.65      121.02    210.71 o 
  -1   0  20       36.34       76.72    158.84 o 
   0   0  20      201.65      376.03    225.84 o 
   1   0  20       52.65       88.61    149.12 o 
  -6   1  20       19.28      113.91    138.19 o 
  -5   1  20        6.49       10.76    105.21 o 
  -4   1  20       36.53       51.89    113.19 o 
  -3   1  20       23.79        8.58    114.28 o 
  -2   1  20       21.43      -39.89    111.49 o 
  -1   1  20        5.66      -11.80    113.94 o 
   0   1  20        9.94       15.57     88.57 o 
   1   1  20       25.54       11.48     93.30 o 
  -6   2  20        1.69       11.00    107.18 o 
  -5   2  20       67.26      125.39    106.58 o 
  -4   2  20       82.34      226.24    116.52 o 
  -3   2  20       92.59      315.90    140.52 o 
  -2   2  20      142.64      250.54    108.30 o 
  -1   2  20        2.61       33.61     86.44 o 
   0   2  20       87.11       77.12     95.00 o 
   1   2  20      265.06      437.70    119.78 o 
  -6   3  20       14.27       38.90    136.15 o 
  -5   3  20       44.16      170.02    134.08 o 
  -4   3  20       11.09       -1.10    100.78 o 
  -3   3  20        5.36       44.19     89.94 o 
  -2   3  20      138.28      179.52    100.25 o 
  -1   3  20       72.25      148.77     95.96 o 
   0   3  20        0.09       17.23     96.34 o 
   1   3  20        0.17      -11.72     77.08 o 
  -5   4  20       48.89      163.36    118.27 o 
  -4   4  20        6.63       52.03     90.67 o 
  -3   4  20      309.11      346.69    106.89 o 
  -2   4  20      185.24      302.36    116.72 o 
  -1   4  20        7.36      -39.85     82.37 o 
   0   4  20        0.79      -32.55     84.01 o 
   1   4  20       14.51       47.11     97.31 o 
  -5   5  20       10.35      156.33    108.32 o 
  -4   5  20       37.41      -45.82    107.89 o 
  -3   5  20        0.49       55.29     88.71 o 
  -2   5  20       14.41      -44.34     78.97 o 
  -1   5  20       76.32       42.52     86.70 o 
   0   5  20        1.30      -66.15     97.73 o 
  -4   6  20      164.41      140.40    117.91 o 
  -3   6  20       60.78      166.06    118.30 o 
  -2   6  20        7.21      -53.16     71.50 o 
  -1   6  20       47.45       54.87     92.78 o 
  -3   1  21        8.87      -60.16    134.36 o 
  -2   1  21       17.28       99.26    144.16 o 
  -1   1  21      295.02      368.05    137.36 o 
  -3   2  21       12.13       73.29    117.96 o 
  -2   2  21       59.73       24.97    102.84 o 
                                                 
